# Supplementary material for: pH-Responsive Lipid Nanoparticles Achieve Efficient mRNA Transfection in Brain Capillary Endothelial Cells
Source: Pharmaceutics. 2022 Jul 27;14(8):1560. doi: 10.3390/pharmaceutics14081560 (PMC9413996; doi:10.3390/pharmaceutics14081560)
Supplement: Supplementary file 1 [file pharmaceutics-14-01560-s001.zip]

Archive with 3 entries (3 files):
- 220518 Table S1.xlsx
- 220518 Table S2.xlsx
- 220608 Revised SI.pdf
