# Supplementary material for: pH-Responsive Lipid Nanoparticles Achieve Efficient mRNA Transfection in Brain Capillary Endothelial Cells
Source: Pharmaceutics. 2022 Jul 27;14(8):1560. doi: 10.3390/pharmaceutics14081560 (PMC9413996; doi:10.3390/pharmaceutics14081560)
Supplement: Supplementary file 1 [file pharmaceutics-14-01560-s001.zip › 220518 Table S1.xlsx]

## Sheet: All proteins
Table S1 Relative protein expression levels of all the proteins quantified by SWATH-MS analysis among control, ssPalm LNP, and lipofectamine groups
Uniprot accession number	Full protein name	Gene name	Control 1	Control 2	Control 3	Control 4	Control 5	Control 6	Control 7	Control 8	Control 9	ssPalm 1	ssPalm 2	ssPalm 3	ssPalm 4	ssPalm 5	ssPalm 6	LFN 1	LFN 2	LFN 3	LFN 4	LFN 5	Average of control group	Average of ssPalm group	Average of LFN group	BH-adjusted p value [ssPalm vs Control]	BH-adjusted p value [LFN vs Control]	BH-adjusted p value [ssPalm vs LFN]	ssPalm / Control ratio	LFN / Control ratio	ssPalm / LFN ratio
A0AVT1	Ubiquitin-like modifier-activating enzyme 6	UBA6	0.788619	0.761172	0.971214	0.928215	1.36251	1.04012	0.992085	1.13182	1.09226	0.999992	0.764459	1.06829	1.06392	0.759475	0.854043	1.09329	1.00602	1.18473	1.00373	1.02089	1.00756	0.918364	1.06173	0.414337	0.422537	0.138075	0.911476	1.05377	0.864968
A0FGR8	Extended synaptotagmin-2	ESYT2	0.873166	1.1199	0.91033	0.766493	1.40248	1.30191	0.804379	0.805006	1.192	1.28897	0.938618	0.806505	0.846018	1.00743	1.05177	0.849131	0.750371	1.06642	0.880153	1.07348	1.01952	0.989885	0.923911	0.769537	0.987887	0.693872	0.970935	0.906224	1.07141
A1L0T0	Acetolactate synthase-like protein	ILVBL	1.04309	1.12306	0.699614	0.975262	1.16571	1.28825	0.846258	0.948611	1.25592	0.95791	0.942934	0.856547	1.01768	1.12487	1.04063	0.736213	0.915822	1.07055	0.824273	0.955439	1.03842	0.990094	0.900459	0.499852	0.320554	0.268398	0.953462	0.867144	1.09954
A1X283	SH3 and PX domain-containing protein 2B	SH3PXD2B	1.26667	1.02774	0.710392	1.25558	1.43432	0.920967	1.15546	0.889092	0.964076	0.993911	0.951449	0.795752	1.11964	1.07137	1.09622	0.870495	0.936758	0.990233	0.87294	0.856429	1.06937	1.00472	0.905371	0.456217	0.145647	0.119643	0.939551	0.846643	1.10974
A3KMH1	von Willebrand factor A domain-containing protein 8	VWA8	0.35295	1.23341	0.318607	1.70202	1.13298	0.287297	1.3316	1.71261	0.976753	1.57176	1.31276	0.933203	1.24598	0.962975	0.577927	0.192022	1.19872	1.32074	0.766666	0.946142	1.00536	1.10077	0.884857	0.672495	0.960594	1	1.0949	0.880142	1.24401
A5YKK6	CCR4-NOT transcription complex subunit 1	CNOT1	0.836503	1.26705	0.802958	1.12467	1.42905	1.19553	0.762636	1.16662	1.2272	1.14158	1.00162	0.490947	1.06622	0.909896	1.00406	0.892012	0.857381	0.866448	0.949681	0.890366	1.09025	0.935722	0.891178	0.293018	0.0624677	0.622161	0.858266	0.81741	1.04998
A6NDG6	Glycerol-3-phosphate phosphatase	PGP	0.945454	0.913957	0.753843	0.950943	0.891172	1.46994	0.808889	1.15013	1.13664	0.986539	0.794264	1.06396	1.11341	1.00247	0.83532	1.16733	0.993955	1.21646	1.01944	0.824626	1.00233	0.965993	1.04436	0.670089	0.987262	1	0.963748	1.04194	0.92496
A6NHQ2	rRNA/tRNA 2'-O-methyltransferase fibrillarin-like protein 1	FBLL1	1.02055	1.30167	0.844927	0.999489	1.18808	1.10305	0.767288	0.224163	1.07929	1.03446	1.10427	1.3126	1.21431	1.11479	0.759483	1.1207	1.09936	0.958835	0.995871	0.83877	0.947611	1.08998	1.00271	0.789316	0.623394	0.487714	1.15024	1.05814	1.08704
A6NHR9	Structural maintenance of chromosomes flexible hinge domain-containing protein 1	SMCHD1	0.853817	1.27227	0.897473	1.10407	1.31073	0.945877	0.980282	1.28453	1.13832	0.824374	1.02899	0.746867	1.16537	0.580134	0.948155	1.11833	0.863946	0.893135	1.05796	0.923519	1.08749	0.882316	0.971378	0.154095	0.190935	0.346668	0.811335	0.893233	0.908313
E9PAV3	Nascent polypeptide-associated complex subunit alpha, muscle-specific form	NACA	1.2212	0.729311	1.14395	1.326	0.350295	1.01782	1.19348	1.02715	0.765866	1.08709	0.915063	1.38767	0.982824	1.15758	1.2046	1.07268	0.711033	0.725792	1.02271	1.09602	0.975006	1.12247	0.925646	0.33546	0.696046	0.23364	1.15125	0.949374	1.21264
H0YAA0	Uncharacterized protein (Fragment)		1.10524	1.04622	1.05272	0.961471	0.794057	1.40749	0.95086	1.05077	1.16321	1.06967	0.849103	1.10286	1.01317	1.05952	1.02393	0.751814	0.958448	0.924545	0.833539	0.859083	1.05911	1.01971	0.865486	0.539327	0.0262553	0.0134482	0.962792	0.817178	1.17819
O00115	Deoxyribonuclease-2-alpha	DNASE2	1.36339	0.56236	1.003	1.06752	0.418759	1.0655	1.2615	0.496811	1.32319	1.11065	0.71229	0.38164	0.685349	1.36671	1.37052	1.29501	0.871709	0.762753	0.924416	1.31687	0.951338	0.937858	1.03415	0.944586	1	0.915872	0.98583	1.08705	0.906888
O00116	Alkyldihydroxyacetonephosphate synthase, peroxisomal	AGPS	0.81371	1.19376	0.820931	1.39814	0.944785	1.1256	1.21398	0.639605	0.889013	1.47001	0.883375	0.94781	1.06808	1.09552	1.02121	1.11531	0.920319	0.836203	0.675318	1.01915	1.00439	1.081	0.91326	0.491062	0.583027	0.407033	1.07627	0.909266	1.18367
O00139	Kinesin-like protein KIF2A	KIF2A	1.00698	0.985969	0.949154	0.95374	1.12901	1.23444	0.914543	0.997263	1.15535	1.02109	0.850471	0.976709	1.19298	0.79515	0.962654	1.11358	0.922033	1.13128	0.633784	0.959231	1.03627	0.966509	0.951984	0.85035	0.529321	0.882459	0.932678	0.918662	1.01526
O00148	ATP-dependent RNA helicase DDX39A	DDX39A	1.17092	1.01948	0.504854	1.35597	1.32415	0.662021	1.37828	0.890689	1.21057	0.773927	0.889947	1.03676	1.00725	1.28407	0.919127	0.755311	1.08969	0.691579	1.02763	0.898598	1.05744	0.985181	0.892562	0.551109	0.584319	0.525353	0.931669	0.84408	1.10377
O00151	PDZ and LIM domain protein 1	PDLIM1	1.30535	1.12652	1.01538	1.4127	0.472217	0.963221	1.11101	0.951268	0.658383	1.2454	1.06072	1.13954	0.967254	1.3061	1.27563	0.752106	0.709523	0.655102	0.984985	1.1146	1.00178	1.16577	0.843263	0.213149	0.216199	0.0215005	1.1637	0.841761	1.38246
O00154	Cytosolic acyl coenzyme A thioester hydrolase	ACOT7	1.07847	0.825753	1.05096	0.944579	1.42903	1.12419	0.965634	0.992669	1.06386	0.921815	0.850002	0.946634	1.09937	0.919468	0.856873	1.05746	0.956837	1.14596	1.02826	0.839164	1.05279	0.93236	1.00553	0.225203	0.510628	0.347439	0.885605	0.955109	0.927229
O00159	Unconventional myosin-Ic	MYO1C	0.993615	1.02488	0.88455	1.05095	1.28318	1.01538	0.890493	1.03446	1.17936	1.05392	0.869134	0.985226	1.04652	0.981609	0.925097	0.867786	0.934056	0.993303	0.968139	0.919493	1.03965	0.976917	0.936556	0.317689	0.113568	0.248262	0.939658	0.900836	1.0431
O00161	Synaptosomal-associated protein 23	SNAP23	1.03771	0.744585	0.847362	1.04236	0.767749	1.09652	0.924104	0.727126	1.05662	1.12835	1.00667	1.16797	0.824878	1.07624	1.30902	1.06715	0.871898	0.966622	0.86851	1.20597	0.916015	1.08552	0.99603	0.135379	0.4481	0.311214	1.18505	1.08735	1.08985
O00165	HCLS1-associated protein X-1	HAX1	1.31454	0.121136	1.05555	0.101292	1.75076	1.61391	1.29617	1.09832	1.01278	1.64695	0.0511157	0.135609	1.16792	0.505499	1.61759	0.168635	0.651972	1.32128	1.78298	1.28661	1.04049	0.854114	1.04229	1	0.995498	0.933369	0.820873	1.00173	0.819456
O00170	AH receptor-interacting protein	AIP	1.29349	0.79709	1.17109	0.781281	0.565691	1.02153	1.07905	0.976719	1.02669	0.915663	0.656572	1.32112	1.14683	0.935221	1.20343	1.02506	0.833913	0.996707	1.10383	1.06117	0.96807	1.0298	1.00414	1	0.995478	0.800859	1.06377	1.03726	1.02556
O00178	GTP-binding protein 1	GTPBP1	0.73607	1.19939	1.03697	1.00211	1.36095	1.43004	0.582057	1.12302	0.992166	1.06916	0.870303	1.13763	0.719906	1.22208	0.845931	1.14991	0.683602	1.06796	1.06195	0.858322	1.05142	0.977501	0.964348	0.781583	1	0.903129	0.929698	0.917187	1.01364
O00186	Syntaxin-binding protein 3	STXBP3	1.13166	0.892474	0.884687	1.00146	1.04564	1.12016	0.82824	0.843399	1.32845	1.09978	0.888694	0.794997	0.760834	1.01597	1.08044	1.02328	0.926427	1.20862	0.784247	1.00604	1.00846	0.940119	0.989724	1	0.820618	0.842954	0.932229	0.981418	0.94988
O00192	Armadillo repeat protein deleted in velo-cardio-facial syndrome	ARVCF	0.459551	0.583962	0.819551	0.864592	1.42871	1.41365	0.916826	0.914043	1.25435	0.992822	1.03618	0.615174	1.17501	1.1455	1.11235	0.974021	0.858087	1.20398	0.708378	1.13445	0.961693	1.01284	0.975784	1	0.918244	1	1.05319	1.01465	1.03798
O00203	AP-3 complex subunit beta-1	AP3B1	1.09078	0.878446	1.03546	1.02043	1.03069	1.23238	0.995064	0.94401	1.11283	0.843823	0.957986	1.0802	0.941304	0.944684	0.667651	0.929462	1.09902	1.13753	1.00888	0.968269	1.03779	0.905941	1.02863	0.148063	0.850094	0.121896	0.872954	0.991177	0.880724
O00214	Galectin-8	LGALS8	1.02053	1.69596	0.917931	0.305183	2.18942	0.339364	1.02765	1.7854	0.876784	0.877922	1.12746	1.1583	0.572393	1.129	1.00766	0.401308	1.26493	1.51815	0.654941	0.626469	1.12869	0.978788	0.89316	0.758026	1	0.68923	0.867189	0.791324	1.09587
O00217	NADH dehydrogenase [ubiquinone] iron-sulfur protein 8, mitochondrial	NDUFS8	1.11247	0.735334	0.970877	1.18643	0.290838	1.1404	1.26481	1.38338	0.644949	1.09929	0.975382	1.17391	1.10544	0.785646	1.43604	0.856856	0.924762	0.834147	1.20845	1.11282	0.969943	1.09595	0.987408	0.556878	0.893821	0.972114	1.12991	1.01801	1.10993
O00231	26S proteasome non-ATPase regulatory subunit 11	PSMD11	0.921217	0.980956	0.928462	1.03491	1.28134	0.994257	0.768566	1.04694	1.17378	1.10503	0.848836	0.949233	1.1062	1.01673	1.06295	0.970727	0.862691	0.964143	0.940714	0.934274	1.01449	1.01483	0.93451	0.995587	0.200316	0.250302	1.00033	0.921161	1.08595
O00232	26S proteasome non-ATPase regulatory subunit 12	PSMD12	1.14488	1.11678	0.870065	1.17313	1.08797	0.763601	0.889091	1.21334	1.13497	1.08092	0.993761	0.910055	1.18865	1.01064	0.783546	1.01051	1.02615	0.914507	0.762217	0.895126	1.04376	0.994595	0.921701	0.507881	0.263724	0.457825	0.952897	0.883059	1.07909
O00233	26S proteasome non-ATPase regulatory subunit 9	PSMD9	1.29744	0.532198	1.12495	1.42685	0.193201	0.887286	1.35555	0.925648	0.812601	1.04124	0.971631	0.984498	0.854361	1.35348	1.74343	0.913762	0.738038	0.215087	1.28814	1.26401	0.950637	1.15811	0.883806	0.395582	0.763929	0.704572	1.21824	0.929699	1.31036
O00267	Transcription elongation factor SPT5	SUPT5H	0.30644	1.11159	1.09529	1.25962	1.16953	0.295688	1.08553	1.18022	1.26908	1.23909	1.20254	1.04639	1.32644	0.839353	0.963791	0.809546	1.16133	0.831106	0.741707	0.898317	0.974777	1.10293	0.888401	0.564338	0.543202	0.148926	1.13147	0.911389	1.24148
O00273	DNA fragmentation factor subunit alpha	DFFA	1.07767	0.834605	1.055	1.08951	0.506606	0.81734	1.33975	0.80099	0.903176	0.973532	0.356078	1.09193	1.15441	1.10689	1.12285	1.29159	1.02112	1.04503	1.24872	1.13001	0.936072	0.967614	1.1473	0.8204	0.103613	0.270565	1.0337	1.22565	0.843387
O00291	Huntingtin-interacting protein 1	HIP1	0.898084	1.20678	1.11908	0.567688	1.3144	1.42978	1.04255	1.08391	1.49109	0.85918	0.679491	0.951876	0.899146	0.990782	0.400941	0.98505	0.920073	1.12553	0.681335	0.931073	1.12815	0.796903	0.928611	0.0517838	0.140816	0.240315	0.706379	0.823126	0.858166
O00299	Chloride intracellular channel protein 1	CLIC1	1.0876	0.965052	1.04564	0.811135	0.584513	1.05435	0.918166	1.03559	0.995929	1.2148	0.737392	1.18655	1.17338	0.986203	1.00124	1.1311	0.898227	1.12322	0.989512	1.03223	0.94422	1.04993	1.03486	0.346915	0.533347	0.851287	1.11195	1.09599	1.01456
O00303	Eukaryotic translation initiation factor 3 subunit F	EIF3F	1.01388	1.03051	0.921634	1.12335	1.18114	1.25625	0.861947	0.980579	1.27218	1.17672	0.996919	0.71596	1.11852	0.88888	1.05383	0.795862	0.702064	1.01631	0.80975	0.905773	1.07127	0.991806	0.845951	0.323435	0.0155433	0.145349	0.925819	0.789669	1.17242
O00330	Pyruvate dehydrogenase protein X component, mitochondrial	PDHX	0.899006	1.44778	0.605556	0.823299	0.692658	1.19861	0.578059	1.25538	1.19433	1.18464	0.862754	1.14778	1.64938	1.11864	0.742447	0.882071	1.17662	0.98436	0.802217	0.780039	0.966076	1.11761	0.925062	0.51324	0.735716	0.552231	1.15685	0.957547	1.20814
O00338	Sulfotransferase 1C2	SULT1C2	4.20081	0.924156	0.327087	0.396107	0.868015	0.776179	1.17096	0.823409	0.618722	0.631401	0.932767	1.43647	0.965178	0.857037	0.432224	3.66214	0.450893	0.350716	0.858367	0.349324	1.12283	0.875846	1.13429	1	0.986864	1	0.780036	1.01021	0.772155
O00399	Dynactin subunit 6	DCTN6	1.36871	1.12411	1.37987	0.945721	1.55487	0.680947	0.163984	1.33905	1.18524	1.52782	1.02028	1.31424	0.765047	0.902092	1.09452	1.05312	1.19996	0.687434	0.134836	0.686451	1.0825	1.104	0.752361	0.9018	0.222615	0.313844	1.01986	0.695021	1.46738
O00410	Importin-5	IPO5	1.02659	1.00219	0.948785	0.897861	1.27147	1.1973	0.944173	1.12633	1.0655	1.06399	0.838809	0.874627	1.03271	1.04149	0.805287	0.89965	0.959559	1.20329	0.897663	0.918625	1.05335	0.942818	0.975757	0.240212	0.383046	0.636826	0.895063	0.926334	0.966242
O00425	Insulin-like growth factor 2 mRNA-binding protein 3	IGF2BP3	1.02751	1.03241	0.882946	0.942537	1.22516	1.17115	1.00873	0.943074	1.11966	1.04291	0.903611	1.08684	1.01034	1.00588	0.984657	1.00779	0.883316	0.889676	1.02397	0.844087	1.03924	1.00571	0.929769	0.44225	0.125453	0.130867	0.967733	0.894662	1.08167
O00429	Dynamin-1-like protein	DNM1L	1.02854	1.01163	0.918976	0.930724	1.23717	1.10293	0.867364	0.959032	1.16295	1.01025	0.939805	0.815014	1.04224	1.09002	0.875113	0.965984	0.922577	1.13079	0.969292	0.928324	1.02437	0.962074	0.983393	0.827614	0.660403	0.690145	0.939187	0.959999	0.978321
O00442	RNA 3'-terminal phosphate cyclase	RTCA	1.04018	0.964945	0.967118	0.888521	1.35685	1.03661	0.969764	0.98366	1.17904	0.664359	0.938501	0.963448	1.05986	1.05924	0.884264	0.973163	0.944871	1.13771	1.07379	0.867536	1.04296	0.928279	0.999415	0.384237	0.494735	0.497849	0.890038	0.958244	0.928822
O00443	Phosphatidylinositol 4-phosphate 3-kinase C2 domain-containing subunit alpha	PIK3C2A	1.29099	1.06363	0.896092	0.618551	1.38731	1.39827	0.694898	1.30326	1.202	0.92972	0.126592	0.885527	1.26256	0.921056	0.780654	0.958834	1.20211	0.892032	0.805954	1.08899	1.095	0.817684	0.989583	0.367729	0.366002	0.437403	0.746744	0.903729	0.826292
O00461	Golgi integral membrane protein 4	GOLIM4	0.809894	1.16373	1.17772	0.7825	0.323462	0.410295	0.971876	0.42433	1.451	1.45417	1.19021	1.14307	1.28597	1.09601	1.61484	1.12086	0.561042	0.645417	0.682968	1.11982	0.834978	1.29738	0.826022	0.0104419	0.957541	0.0181362	1.55379	0.989274	1.57063
O00468	Agrin	AGRN	1.05219	0.97718	0.870223	1.13352	1.04748	1.06751	0.772811	0.814825	1.10872	0.971193	1.04256	0.997855	1.03906	0.984794	1.17398	1.10299	1.01858	0.899363	0.876287	0.970082	0.982716	1.03491	0.973462	0.47135	0.870252	0.641578	1.05311	0.990583	1.06312
O00469	Procollagen-lysine,2-oxoglutarate 5-dioxygenase 2	PLOD2	0.978495	1.18357	0.927211	0.941905	1.18045	0.912508	0.880386	1.01546	1.04874	1.33246	1.1691	1.0304	0.944568	1.00538	0.907438	0.834146	0.971881	0.880338	0.966352	0.920239	1.00764	1.06489	0.914591	0.420656	0.0709783	0.127935	1.05682	0.90766	1.16434
O00471	Exocyst complex component 5	EXOC5	1.19453	1.05433	0.175117	1.10439	1.69826	1.38447	0.307479	1.23766	1.09257	1.17247	1.00022	0.11873	1.39656	1.03979	0.0423454	1.0587	0.941722	1.41744	1.35001	1.06032	1.02764	0.79502	1.16564	0.586919	0.443489	0.416521	0.773633	1.13428	0.682046
O00483	Cytochrome c oxidase subunit NDUFA4	NDUFA4	1.37051	0.804455	1.30883	0.991351	0.600193	0.893516	0.685336	1.19935	1.05673	1.19833	0.705156	1.18978	1.21333	0.79356	1.23314	0.915434	0.777311	0.979418	0.787834	1.11986	0.99003	1.05555	0.915971	0.603507	0.723996	0.659378	1.06618	0.925195	1.15238
O00487	26S proteasome non-ATPase regulatory subunit 14	PSMD14	0.978616	1.16115	0.947431	1.03205	1.19813	1.12222	0.930764	1.09738	1.25354	0.981509	0.958229	0.910862	0.980654	1.09254	0.991753	0.808437	0.857945	0.869124	0.758955	0.907586	1.08014	0.985924	0.84041	0.0444595	0.000346511	0.00211267	0.912772	0.778054	1.17315
O00499	Myc box-dependent-interacting protein 1	BIN1	0.968654	1.46561	0.952338	1.06306	0.355344	1.47024	0.76612	0.938273	0.857463	0.959747	0.810886	1.00181	1.24365	0.87596	1.07198	0.719503	1.08544	1.36529	1.0313	1.06993	0.981901	0.994005	1.05429	0.922303	0.926828	1	1.01233	1.07373	0.942817
O00505	Importin subunit alpha-4	KPNA3	0.836163	1.13692	1.15741	0.681681	0.934242	1.00487	0.589762	1.04109	1.0441	1.31323	0.862593	1.15436	1.28155	1.17281	1.04213	0.856021	0.875504	0.909131	0.986661	1.03784	0.936248	1.13778	0.933032	0.0579147	0.963704	0.0476616	1.21525	0.996565	1.21944
O00541	Pescadillo homolog	PES1	1.182	0.639041	0.781891	0.965553	1.17987	0.962613	0.855115	0.69024	1.54839	1.2164	1.36085	0.827701	0.947961	0.922007	1.03794	1.07188	0.849624	0.771682	0.731749	0.95455	0.978301	1.05214	0.875896	0.53925	0.529021	0.271837	1.07548	0.895324	1.20122
O00560	Syntenin-1	SDCBP	1.07707	1.04468	1.01853	1.00094	1.07591	1.35731	1.10722	1.01345	1.25589	0.938438	0.900854	0.803901	0.919797	0.855712	0.813444	0.821485	0.887099	0.980384	1.03594	0.918035	1.10567	0.872024	0.928589	0.000391147	0.00659119	0.183485	0.788687	0.839846	0.939086
O00567	Nucleolar protein 56	NOP56	1.00727	0.835104	0.967658	0.713553	1.24612	0.894167	1.09622	0.942773	1.30995	0.962593	0.871774	0.827381	0.968253	1.17269	1.28436	0.643221	0.801035	1.09019	0.959538	1.0481	1.00143	1.01451	0.908416	0.885809	0.522057	0.940253	1.01306	0.907123	1.11679
O00571	ATP-dependent RNA helicase DDX3X	DDX3X	0.980641	1.07797	0.85152	0.907449	1.35208	1.18741	0.87372	0.872204	1.16766	1.16468	0.922183	1.00455	0.991006	0.960809	0.988705	0.926496	0.941094	0.974177	0.956691	0.865657	1.03007	1.00532	0.932823	0.70303	0.17756	0.209338	0.975973	0.905591	1.07772
O00592	Podocalyxin	PODXL	0.947154	0.849738	0.904092	0.843162	1.08988	1.36089	0.857933	0.659083	1.17638	1.36318	0.84341	1.02506	0.83607	1.04383	1.23593	0.987614	0.770694	1.033	0.76858	1.11397	0.965369	1.05791	0.93477	0.575059	0.743316	0.75551	1.09586	0.968303	1.13174
O00622	Protein CYR61	CYR61	1.03003	0.922662	0.82707	0.983905	0.862055	0.932982	0.864363	0.722396	1.15464	1.3505	1.07128	1.09662	0.998044	0.965287	1.36753	1.00077	0.976975	0.922256	0.869274	0.963362	0.922233	1.14154	0.946527	0.0388728	0.594911	0.0287159	1.2378	1.02634	1.20603
O00625	Pirin	PIR	0.89007	1.09175	1.08587	0.202334	1.38967	0.908946	0.970468	1.01461	0.476407	1.39497	1.19367	0.0934497	1.22991	1.28662	1.15017	1.58838	1.20897	0.991217	1.44063	0.957734	0.892237	1.05813	1.23739	0.444727	0.142509	0.623838	1.18593	1.38683	0.855136
O00629	Importin subunit alpha-3	KPNA4	1.07503	1.03791	1.15812	1.01647	1.34324	0.687174	0.660996	1.21112	1.06645	1.13669	0.717489	1.34877	1.17841	0.993842	1.123	0.926358	0.472713	1.00149	0.853508	0.962387	1.0285	1.08303	0.843291	0.616037	0.181923	0.210201	1.05302	0.819922	1.2843
O00712	Nuclear factor 1 B-type	NFIB	1.28418	1.42037	0.643603	1.20802	0.240625	1.39545	0.25091	1.52091	0.98229	0.82421	1.19725	1.05671	1.30923	0.861959	1.15331	1.19214	1.10726	0.885855	0.219183	1.13212	0.99404	1.06711	0.90731	1	0.70611	1	1.07351	0.91275	1.17613
O00743	Serine/threonine-protein phosphatase 6 catalytic subunit	PPP6C	1.3529	0.940732	0.730987	1.19066	1.26262	0.786617	1.19956	1.07142	1.05503	0.669208	1.0642	1.25542	1.31214	0.786109	0.615986	0.951517	0.645785	1.15259	0.796386	1.05256	1.06561	0.95051	0.919768	0.591731	0.567468	0.829187	0.891986	0.863136	1.03342
O00748	Cocaine esterase	CES2	0.816216	0.714651	1.24211	0.581851	1.84905	0.971533	0.682147	1.07124	1.25862	0.369269	1.30238	1.88821	0.665745	0.617379	0.935542	0.527257	1.05827	1.04579	1.21409	0.965008	1.02083	0.963087	0.962084	1	1	0.996629	0.943439	0.942457	1.00104
O00754	Lysosomal alpha-mannosidase	MAN2B1	1.46913	1.01754	0.830251	0.725477	1.34121	1.76529	0.848805	0.515503	1.31638	1.21777	0.792209	0.208935	1.28297	1.47312	1.07062	0.207716	0.966693	1.3498	0.876062	0.704057	1.09218	1.0076	0.820866	0.695375	0.659062	0.676774	0.922565	0.751587	1.22749
O00764	Pyridoxal kinase	PDXK	1.13871	0.890426	0.928284	0.886425	1.1357	1.11841	1.00543	0.825949	1.03813	1.08848	0.975432	0.89837	1.18274	1.04075	1.02414	0.7823	0.948442	1.23457	0.9251	0.947036	0.996386	1.03498	0.96749	0.707021	0.709282	1	1.03874	0.970999	1.06976
O00767	Acyl-CoA desaturase	SCD	0.269466	1.29746	0.471595	1.13636	2.36778	0.940251	0.572401	1.12992	1.39019	1.56064	1.04584	0.795818	0.769779	1.32094	0.150591	0.205807	1.13988	1.2153	0.303734	1.26303	1.06394	0.940601	0.82555	0.980462	1	0.689403	0.884077	0.775939	1.13936
O14497	AT-rich interactive domain-containing protein 1A	ARID1A	0.332627	1.62701	1.14776	0.236922	0.230097	0.886222	1.44425	1.31983	1.05432	1.18601	1.3179	0.855122	1.83955	1.26508	1.00362	0.659873	1.14555	0.545607	1.38388	0.732223	0.919894	1.24455	0.893427	0.21995	0.906364	0.293464	1.35292	0.971228	1.393
O14524	Nuclear envelope integral membrane protein 1	NEMP1	1.14418	1.57299	0.190156	1.19539	0.2137	0.530739	0.374653	1.38572	1.06679	1.42107	1.05246	1.16389	1.87502	0.353784	0.207427	1.4545	0.892039	0.442835	0.720573	1.83764	0.852702	1.01228	1.06952	0.885502	1	0.86521	1.18714	1.25427	0.946478
O14579	Coatomer subunit epsilon	COPE	1.47088	0.803692	1.37778	0.626192	0.989552	1.5178	1.14713	0.926634	0.505987	1.07671	0.607866	1.29789	0.987806	1.28037	0.531926	1.26739	1.39059	1.27196	1.05981	0.678032	1.04063	0.963761	1.13355	0.654298	0.860588	1	0.926134	1.0893	0.850211
O14617	AP-3 complex subunit delta-1	AP3D1	1.08689	0.878958	0.797882	0.994467	1.47902	1.29467	1.02236	0.929309	1.02145	1.23017	0.843816	0.915802	1.00409	0.909491	0.842955	1.11259	1.10624	0.895491	1.00995	0.801478	1.05611	0.957721	0.985149	0.817131	0.635469	0.729108	0.906837	0.932808	0.972159
O14618	Copper chaperone for superoxide dismutase	CCS	1.31498	0.669564	1.06903	0.973968	0.631716	1.35777	0.778569	0.881902	1.24601	0.9763	0.794088	1.19806	0.946109	0.730778	1.40344	0.999329	1.00063	1.15092	0.686605	0.972115	0.9915	1.00813	0.96192	0.89836	1	1	1.01677	0.970166	1.04804
O14656	Torsin-1A	TOR1A	1.32679	0.880753	0.909675	0.921663	1.36764	0.884887	0.805337	1.03562	1.04677	1.12314	0.798759	0.800818	1.10687	1.13426	0.558457	1.31662	0.953289	0.890209	1.10618	0.992749	1.0199	0.920384	1.05181	0.564244	0.734749	0.800195	0.902423	1.03128	0.875048
O14657	Torsin-1B	TOR1B	0.184905	1.38228	0.567849	0.641995	1.31406	0.764043	1.34589	1.33637	1.22827	1.2484	0.806837	0.796782	1.18544	0.882417	0.889549	0.737505	0.978548	1.27584	1.38529	0.909738	0.973961	0.968236	1.05738	0.971465	0.963525	1	0.994122	1.08565	0.91569
O14672	Disintegrin and metalloproteinase domain-containing protein 10	ADAM10	1.17839	1.26271	0.998105	1.06759	1.19824	0.921789	0.854647	0.713455	1.2374	1.12344	0.908273	1.48507	0.661175	1.11647	0.577233	0.710346	0.974598	1.06811	0.922987	0.891288	1.04804	0.978609	0.913466	0.93738	0.351633	0.642753	0.933755	0.871598	1.07131
O14681	Etoposide-induced protein 2.4 homolog	EI24	0.702238	1.28788	0.864203	0.992878	1.20199	1.4457	0.946388	1.31718	1.19476	0.800628	0.321129	1.32286	1.11081	1.20793	0.467554	0.910116	1.30651	1.21057	0.72167	0.736127	1.10591	0.871819	0.976998	0.583466	0.52225	0.588294	0.788325	0.883431	0.892345
O14727	Apoptotic protease-activating factor 1	APAF1	0.788406	1.26439	0.907325	1.06931	1.36943	0.306631	1.05389	1.51115	1.32672	1.03923	0.784535	0.496504	1.32088	0.490314	0.60583	1.10079	1.00898	1.38264	0.458527	1.1939	1.06636	0.789549	1.02897	0.378274	0.839445	0.346317	0.740414	0.964932	0.767322
O14744	Protein arginine N-methyltransferase 5	PRMT5	0.600674	1.03677	0.878936	1.03314	1.34871	1.11354	0.760654	0.919487	1.34678	1.0683	0.90161	1.10886	0.942575	0.840547	1.13905	0.881945	0.92591	0.914374	0.704899	1.09322	1.0043	1.00016	0.90407	0.964163	0.473856	0.637019	0.995877	0.9002	1.10628
O14745	Na(+)/H(+) exchange regulatory cofactor NHE-RF1	SLC9A3R1	1.33055	0.958048	0.90873	1.42737	0.403698	1.53077	1.11466	0.752236	0.842261	1.01125	0.62041	0.791839	0.730444	1.57777	1.59343	0.774883	0.699702	0.569582	1.01555	1.25227	1.02981	1.05419	0.862399	0.903054	0.91863	0.522753	1.02367	0.837431	1.22239
O14763	Tumor necrosis factor receptor superfamily member 10B	TNFRSF10B	0.690129	1.00512	1.33471	0.893422	1.4975	1.45629	0.645994	1.22527	0.978158	1.16696	1.10014	0.893362	1.24069	0.827214	0.749464	1.09362	0.831665	0.930969	1.25762	0.601777	1.08073	0.996306	0.943129	0.761116	1	0.680043	0.921881	0.872677	1.05638
O14773	Tripeptidyl-peptidase 1	TPP1	1.41934	0.905197	0.928508	0.881479	1.18983	1.05025	0.813307	1.05785	0.852141	1.18187	0.888622	0.650701	1.24302	0.937831	1.05958	1.13934	1.37007	0.959887	0.958325	0.830354	1.01088	0.993604	1.0516	0.866925	1	1	0.982912	1.04028	0.944854
O14776	Transcription elongation regulator 1	TCERG1	0.87497	1.10993	1.03408	0.787692	0.805681	1.23832	0.89109	1.25401	0.859549	1.00215	1.0714	1.48441	1.12893	1.11451	1.08197	1.27309	1.0186	0.908462	1.15911	0.521252	0.983923	1.14723	0.976103	0.234667	0.952654	0.341268	1.16597	0.992052	1.17531
O14786	Neuropilin-1	NRP1	0.925384	0.619848	0.874167	0.962483	1.30587	0.915632	0.87465	0.370134	0.929599	1.1094	0.859732	1.06624	0.826107	1.26185	1.14347	0.800934	1.61554	1.1906	1.20953	1.10461	0.864197	1.04447	1.18424	0.150844	0.129061	0.319345	1.2086	1.37034	0.881969
O14787	Transportin-2	TNPO2	0.97361	1.0278	0.459227	1.06008	1.57244	1.54943	0.574782	1.21264	1.32626	0.916197	0.917944	0.892915	0.58909	1.08035	1.08822	0.62766	0.878993	1.11883	0.892021	0.957626	1.08403	0.914119	0.895025	0.364922	0.612037	0.849718	0.84326	0.825646	1.02133
O14818	Proteasome subunit alpha type-7	PSMA7	1.04506	0.693139	0.828305	1.13986	0.931899	1.15207	0.995775	0.730333	1.43211	1.0247	0.913014	1.05005	0.904897	1.08377	1.0445	0.956722	0.841426	0.904246	0.839356	1.02833	0.994283	1.00349	0.914016	0.908222	0.501534	0.197895	1.00926	0.919271	1.09789
O14827	Ras-specific guanine nucleotide-releasing factor 2	RASGRF2	0.469081	1.04396	0.950123	1.93235	0.526793	1.76982	0.608351	1.18844	0.861958	0.559325	2.03177	1.06752	0.178749	1.18196	1.36572	1.04033	0.930917	2.21517	0.341718	0.436994	1.03899	1.06417	0.993025	0.93228	1	1	1.02424	0.955764	1.07165
O14828	Secretory carrier-associated membrane protein 3	SCAMP3	1.03672	1.26053	1.045	0.936844	1.02321	1.44626	0.820999	1.24791	1.1117	0.631522	0.995548	0.812261	1.09449	0.616319	1.1574	1.19928	0.740132	0.624476	0.818504	1.13459	1.10324	0.884591	0.903398	0.174347	0.168865	0.89058	0.80181	0.818858	0.979181
O14874	[3-methyl-2-oxobutanoate dehydrogenase [lipoamide]] kinase, mitochondrial	BCKDK	1.34419	0.913556	1.11595	1.19536	1.01271	1.43075	0.570063	0.678297	1.41479	0.825076	0.895496	1.51063	1.1585	0.917067	1.34681	0.683001	0.668727	0.310154	1.06197	0.766055	1.07507	1.10893	0.697981	0.815389	0.0350421	0.0664932	1.03149	0.64924	1.58877
O14879	Interferon-induced protein with tetratricopeptide repeats 3	IFIT3	1.14172	0.804285	0.995694	1.15771	0.832258	0.922594	0.935419	0.685177	1.40306	1.20878	0.791085	0.972986	0.984667	0.680126	1.4339	0.903243	0.757906	1.0786	0.651131	1.12829	0.986435	1.01193	0.903836	0.83945	0.679826	1	1.02584	0.916264	1.11959
O14907	Tax1-binding protein 3	TAX1BP3	1.40284	1.17633	1.1019	1.13923	0.742935	1.10234	1.17576	1.15337	1.06304	1.37748	0.939229	0.915633	0.938882	0.910539	1.2309	0.936801	0.0376386	1.15606	0.849128	0.793462	1.11753	1.05211	0.754618	0.490493	0.191892	0.214517	0.941463	0.675257	1.39423
O14908	PDZ domain-containing protein GIPC1	GIPC1	1.24608	0.941953	0.668122	0.903876	0.927703	1.12951	1.06276	0.728831	1.19635	1.04668	0.803504	1.42439	1.05242	1.12522	0.79757	0.930353	1.0498	0.898751	0.996598	0.936601	0.978353	1.04163	0.962421	0.845693	0.816225	1	1.06468	0.983716	1.0823
O14925	Mitochondrial import inner membrane translocase subunit Tim23	TIMM23	0.446221	1.23499	1.28114	0.858571	1.73517	0.613957	1.69393	0.771145	1.09322	1.38559	0.308509	0.616335	1.33057	1.96011	0.369636	2.23527	0.821071	0.237473	0.596367	0.658747	1.08093	0.995125	0.909786	1	1	0.83391	0.920621	0.841671	1.0938
O14936	Peripheral plasma membrane protein CASK	CASK	1.44564	0.589526	0.782109	0.389964	0.537959	0.662805	1.4247	0.134833	1.68602	0.176006	1.13605	0.478924	1.36786	1.72614	0.34971	0.722007	1.71732	1.39582	0.70583	1.44238	0.850395	0.872448	1.19667	0.940115	0.569085	0.453625	1.02593	1.40719	0.729063
O14949	Cytochrome b-c1 complex subunit 8	UQCRQ	1.37886	1.06781	0.895505	0.788463	0.300116	0.67137	1.34916	1.16929	0.72241	1.06755	1.62778	1.2411	1.36197	0.963301	0.919007	1.06949	1.06942	1.04698	0.530802	1.01861	0.926998	1.19678	0.947058	0.280229	0.891809	0.153156	1.29103	1.02164	1.26369
O14964	Hepatocyte growth factor-regulated tyrosine kinase substrate	HGS	1.52231	0.281179	1.46131	1.25761	0.31681	0.669487	1.13456	1.03381	0.400785	0.81179	1.10121	1.45322	1.54834	1.41807	1.63073	0.1832	0.459436	1.56784	0.898358	1.22458	0.89754	1.32723	0.866683	0.132494	0.911537	0.151436	1.47874	0.96562	1.53139
O14972	Down syndrome critical region protein 3	DSCR3	1.49682	1.04318	0.913995	0.949531	1.39901	1.26137	0.852398	0.915592	1.23183	0.880276	0.937314	0.944779	1.01544	0.903604	0.794583	0.883901	0.90207	0.855557	1.02497	0.780967	1.11819	0.912667	0.889493	0.0327408	0.0492228	0.618267	0.816198	0.795474	1.02605
O14974	Protein phosphatase 1 regulatory subunit 12A	PPP1R12A	1.16199	1.08029	0.876592	0.846482	1.09951	0.980336	1.24294	0.744698	1.04033	0.861456	0.629738	1.35969	1.10754	0.877537	1.21834	1.10277	1.18104	0.992672	0.485502	1.0351	1.00813	1.00905	0.959419	0.993547	1	1	1.00092	0.951682	1.05173
O14976	Cyclin-G-associated kinase	GAK	1.2453	1.27859	0.690209	0.652831	1.79153	1.55728	0.635113	0.752017	1.11752	1.35355	0.950308	0.702775	1.32518	0.683492	0.984927	1.1866	1.23434	0.473248	0.872036	0.697812	1.08004	1.00004	0.892808	0.649201	1	0.810834	0.925924	0.826641	1.12011
O14980	Exportin-1	XPO1	1.03073	0.991761	0.945268	0.884173	1.09203	1.13421	0.856476	1.2781	1.16885	1.13264	0.708202	0.890546	0.881563	1.16379	0.853969	1.00923	0.956846	1.05104	0.882763	0.95948	1.0424	0.938451	0.971872	0.313596	0.56167	0.645145	0.900279	0.932341	0.965611
O15027	Protein transport protein Sec16A	SEC16A	1.04393	1.35586	0.969112	0.745159	1.05021	1.06243	0.750669	0.810442	1.2766	1.00542	0.899559	1.17386	1.09441	0.976288	1.0643	0.88441	1.08197	0.889265	0.900773	0.844365	1.00716	1.03564	0.920157	0.717129	0.425659	0.156669	1.02828	0.913619	1.1255
O15031	Plexin-B2	PLXNB2	1.12143	1.55648	0.814824	0.927086	1.6636	0.826312	0.695735	0.676175	0.815153	1.24199	1.24509	0.353205	0.680665	1.24158	1.10902	0.718152	1.1933	0.804867	1.13728	1.18145	1.01076	0.978591	1.00701	1	0.979999	1	0.968178	0.996295	0.971778
O15042	U2 snRNP-associated SURP motif-containing protein	U2SURP	1.23133	1.41572	0.898293	0.672183	1.03172	0.191366	1.08	0.730391	1.16157	1.31892	1.19544	0.615692	1.15603	0.951722	1.01036	0.966196	1.01031	1.13071	1.01478	1.02786	0.934731	1.04136	1.02997	0.721598	1	0.907288	1.11407	1.10189	1.01106
O15061	Synemin	SYNM	0.721037	1.65378	0.868149	1.51955	1.3614	0.615315	0.691362	2.23348	0.846748	1.15786	1.10364	0.548086	1.34251	1.08511	0.425535	0.650094	0.769233	1.00754	0.542944	1.00494	1.16787	0.94379	0.79495	0.495565	0.232594	0.377777	0.80813	0.680684	1.18723
O15066	Kinesin-like protein KIF3B	KIF3B	0.464672	1.33156	1.20635	0.480678	1.47475	0.176047	1.56924	1.61357	0.971843	1.16279	0.319185	1.39127	1.31399	0.897629	0.909867	1.48717	0.376886	1.4021	0.300591	1.08898	1.03208	0.999122	0.931146	0.884601	1	1	0.968067	0.902204	1.073
O15067	Phosphoribosylformylglycinamidine synthase	PFAS	0.796975	1.2036	0.851798	1.03616	1.40474	1.3301	1.04016	0.896218	1.12809	0.894539	0.935319	1.11687	1.07933	1.00362	0.745873	0.760526	0.957644	0.834793	1.06209	0.896726	1.07643	0.962592	0.902356	0.291656	0.156004	0.401083	0.894247	0.838287	1.06675
O15075	Serine/threonine-protein kinase DCLK1	DCLK1	0.935458	1.02522	0.446436	1.75643	0.672542	1.44812	1.50415	0.375515	1.16834	0.554286	0.145575	1.29449	0.853299	0.293371	0.330022	1.86785	1.52446	1.3529	1.0724	1.1054	1.03691	0.578508	1.3846	0.0862168	0.10786	0.0108532	0.557914	1.33531	0.417816
O15091	Mitochondrial ribonuclease P catalytic subunit	KIAA0391	1.02622	1.13302	0.846335	1.07577	1.2854	0.999118	1.19897	1.06873	0.815954	1.09966	0.742907	1.02895	1.16066	1.12702	0.819938	0.960836	0.963844	0.893292	1.37025	0.783581	1.04995	0.996523	0.994361	1	0.888305	0.984758	0.949118	0.947058	1.00217
O15111	Inhibitor of nuclear factor kappa-B kinase subunit alpha	CHUK	1.1746	1.17526	0.917344	1.13636	1.36479	1.15462	0.883837	1.43737	0.685075	0.202535	0.888237	1.11712	1.29464	1.04319	0.980275	0.441577	1.1517	0.994211	1.35436	0.958911	1.10325	0.920999	0.980153	0.820376	0.663181	0.76913	0.834805	0.888423	0.939649
O15116	U6 snRNA-associated Sm-like protein LSm1	LSM1	1.23948	1.12709	0.833239	0.974911	0.683521	1.08843	0.568806	0.996792	1.14055	1.16148	0.844781	1.39943	1.14667	0.940818	1.08422	1.04699	1.01016	1.05643	0.738155	0.888754	0.961424	1.09623	0.948098	0.305371	0.883197	0.402065	1.14022	0.986139	1.15624
O15118	NPC intracellular cholesterol transporter 1	NPC1	0.848974	1.03531	0.892648	0.642811	0.984895	1.36689	0.675224	0.757591	0.944866	1.13096	1.09876	1.1402	0.606285	1.07959	1.38153	1.66584	0.997748	0.690591	0.762833	1.17579	0.905467	1.07289	1.05856	0.527923	0.580869	0.93913	1.1849	1.16908	1.01354
O15143	Actin-related protein 2/3 complex subunit 1B	ARPC1B	1.0727	0.613137	0.820038	1.10772	1.26453	1.15312	0.882173	0.716325	1.50073	1.01261	0.981434	1.06103	0.819883	1.09311	0.940696	0.921124	0.740947	0.794982	0.834701	1.08414	1.0145	0.984794	0.875178	0.761279	0.304988	0.374227	0.970722	0.862672	1.12525
O15144	Actin-related protein 2/3 complex subunit 2	ARPC2	0.880443	0.725364	1.08122	0.631743	1.77166	1.19542	0.729306	0.824517	1.09134	1.37883	0.764496	1.13337	1.13441	0.838692	1.13962	0.829658	1.09054	1.08067	0.783367	0.901997	0.992335	1.0649	0.937247	0.913285	0.663885	0.720824	1.07313	0.944486	1.1362
O15145	Actin-related protein 2/3 complex subunit 3	ARPC3	1.24476	0.892685	1.02029	1.18422	0.228107	1.0501	0.970818	1.02769	1.06873	1.26508	0.798461	1.0233	0.928153	1.10881	1.06112	1.32271	0.875922	0.866354	0.964852	1.01454	0.965268	1.03082	1.00888	1	1	0.822728	1.06791	1.04518	1.02175
O15160	DNA-directed RNA polymerases I and III subunit RPAC1	POLR1C	1.04778	0.99164	0.878424	0.988715	0.749246	1.58146	0.847539	0.803259	1.23634	1.08956	0.870846	0.871992	0.851642	1.10109	0.996603	0.954036	0.934935	0.997233	1.09295	0.939177	1.01382	0.963623	0.983667	1	0.730086	1	0.950485	0.970255	0.979624
O15162	Phospholipid scramblase 1	PLSCR1	0.975457	1.11688	0.518277	0.821127	0.876357	0.638326	0.842887	0.531686	1.39687	1.1206	1.02786	0.978996	0.966726	1.48289	1.58703	1.17671	0.595317	0.825736	0.671395	1.226	0.857541	1.19402	0.899032	0.0805096	0.780934	0.130394	1.39237	1.04838	1.32811
O15173	Membrane-associated progesterone receptor component 2	PGRMC2	0.708146	1.06943	0.719448	0.732463	1.07938	1.0561	1.09144	0.848691	0.88801	1.13617	1.03285	1.05055	0.716825	1.11863	0.853469	1.21882	0.962274	1.33343	1.30539	1.09524	0.910345	0.98475	1.18303	0.373687	0.0166784	0.0735948	1.08173	1.29954	0.832397
O15230	Laminin subunit alpha-5	LAMA5	1.02034	1.0318	0.811071	1.08321	1.22102	1.07169	0.868882	0.945028	1.12681	1.04631	1.04636	0.924297	0.914832	0.923544	1.02138	1.14633	0.902049	0.928989	0.877422	0.980902	1.01998	0.979455	0.967139	0.604593	1	0.808178	0.960264	0.94819	1.01273
O15258	Protein RER1	RER1	0.208107	1.34895	1.25412	0.928614	0.938335	1.11997	0.786456	1.2518	0.936041	1.65687	0.997586	1.03096	1.24612	0.901508	1.07299	0.807982	0.830955	1.13571	0.26047	1.17521	0.974711	1.151	0.842065	0.383294	0.480102	0.35143	1.18087	0.863913	1.36688
O15260	Surfeit locus protein 4	SURF4	1.43222	1.04919	1.12322	0.748635	1.55973	1.11917	0.248037	0.911707	1.1315	1.28753	0.648843	0.954684	0.98973	0.770603	0.751522	1.68577	0.825486	1.14865	0.615512	0.933381	1.03593	0.900485	1.04176	1	0.977561	0.694437	0.869249	1.00562	0.864388
O15269	Serine palmitoyltransferase 1	SPTLC1	1.15266	0.664264	1.09186	0.901258	1.41668	1.38462	0.929974	0.926284	1.24839	0.941906	0.746888	0.295576	0.897594	1.01394	1.14982	0.869535	0.957078	1.11325	0.921084	1.06448	1.07955	0.840953	0.985084	0.306762	0.302779	0.381207	0.778981	0.912492	0.853686
O15270	Serine palmitoyltransferase 2	SPTLC2	1.09048	1.19735	0.800983	0.977608	0.631687	1.08245	0.881548	0.461928	1.01807	1.16034	1.02588	1.04207	1.09694	1.21617	1.20968	1.3805	0.427252	1.18428	0.935767	1.08048	0.904679	1.12518	1.00165	0.0516435	0.560772	0.634309	1.24373	1.10719	1.12332
O15294	UDP-N-acetylglucosamine--peptide N-acetylglucosaminyltransferase 110 kDa subunit	OGT	1.14698	1.01229	0.875025	0.858966	1.51124	1.14696	0.823408	0.661081	1.38936	0.940413	1.14488	1.08179	0.968627	1.05203	1.08505	0.78582	0.688547	0.801645	0.618417	1.00905	1.04726	1.04547	0.780695	0.984758	0.0398246	0.00896555	0.99829	0.745467	1.33915
O15305	Phosphomannomutase 2	PMM2	1.02879	0.947442	0.821299	1.01376	0.862303	1.23186	1.01766	0.79895	1.35051	0.916175	0.746913	1.12419	0.789051	1.16725	1.18676	0.999432	0.789553	0.945789	0.970506	0.970654	1.00806	0.988389	0.935187	0.836333	0.891213	0.787861	0.980483	0.927706	1.05689
O15355	Protein phosphatase 1G	PPM1G	1.06124	0.662705	1.01806	0.833862	0.706621	1.02363	1.01972	0.964414	1.16379	0.8982	0.851464	1.01106	1.01237	1.20021	1.16641	1.07913	0.947778	1.12831	1.08494	1.00115	0.939338	1.02328	1.04826	0.417693	0.289492	0.684529	1.08937	1.11596	0.976172
O15371	Eukaryotic translation initiation factor 3 subunit D	EIF3D	1.10899	0.958449	1.0783	1.02356	1.09636	0.914288	0.997443	0.835653	1.15314	1.16999	0.816786	1.08799	0.936325	0.971211	0.973957	0.939929	0.997183	1.04772	0.994805	0.872394	1.01846	0.992711	0.970406	0.979861	0.820598	0.683724	0.974713	0.952813	1.02299
O15372	Eukaryotic translation initiation factor 3 subunit H	EIF3H	1.04057	0.711428	0.634737	1.05602	1.04065	1.05621	1.00794	0.730174	1.46624	1.17071	0.868021	1.10543	0.994792	0.793675	1.1847	0.984509	0.938547	0.86381	0.654957	1.11532	0.971552	1.01956	0.911429	0.638453	0.86339	0.79677	1.04941	0.938116	1.11863
O15382	Branched-chain-amino-acid aminotransferase, mitochondrial	BCAT2	1.03532	0.714625	0.84481	1.19419	1.18355	0.911669	0.807329	0.809798	1.10501	1.11657	0.880028	1.13302	0.98817	1.04547	1.17535	1.11239	0.886979	1.04468	0.752523	1.07675	0.956255	1.05644	0.974664	0.512802	0.826816	0.436037	1.10476	1.01925	1.0839
O15397	Importin-8	IPO8	1.04451	1.39308	0.910356	1.00843	1.7525	1.34908	0.787995	1.06942	1.36481	1.16217	0.864414	0.953176	0.874662	0.971149	1.0084	0.180712	0.0477504	1.09204	1.10502	0.847764	1.18669	0.972328	0.654658	0.0856955	0.103914	0.158209	0.819364	0.551669	1.48525
O15400	Syntaxin-7	STX7	1.18095	0.878779	1.05434	1.03517	1.30546	1.2069	0.8004	0.613087	1.35473	1.07982	0.756646	0.936189	0.795236	1.07431	0.885699	1.12807	1.03112	0.897713	0.814542	0.90805	1.04776	0.921317	0.955899	0.583436	0.503841	0.637248	0.879323	0.912328	0.963823
O15427	Monocarboxylate transporter 4	SLC16A3	0.950059	0.904451	1.08192	0.861843	1.45287	1.24811	0.522086	0.739746	1.35639	1.37098	0.727665	1.16876	0.800662	0.735114	1.18911	0.836931	0.790512	0.885431	0.779819	1.12057	1.01305	0.998715	0.882653	0.920148	0.774663	0.524234	0.985846	0.87128	1.13149
O15438	Canalicular multispecific organic anion transporter 2	ABCC3	0.29279	1.96172	0.511922	0.745886	1.5647	0.721934	0.822998	1.20498	0.826829	1.20031	0.449396	2.90377	0.454439	0.34424	2.55233	1.7546	1.25237	0.300453	0.413056	0.447226	0.961528	1.31741	0.833542	0.673603	0.681642	1	1.37013	0.866893	1.5805
O15460	Prolyl 4-hydroxylase subunit alpha-2	P4HA2	1.03565	1.4642	0.970528	0.701738	0.884138	1.21844	0.900622	0.825285	0.459156	1.32064	1.88094	0.282857	1.08795	1.17247	1.07353	1.30214	1.29489	0.913272	0.786407	0.982994	0.939973	1.1364	1.05594	1	0.584668	0.714562	1.20897	1.12337	1.0762
O15498	Synaptobrevin homolog YKT6	YKT6	0.800605	0.770088	0.726148	0.830555	1.12872	1.51692	0.798842	1.09516	0.957849	0.958459	0.93057	0.807167	0.943339	1.14023	0.792416	1.11684	1.12496	1.3842	0.829473	1.19481	0.958321	0.928697	1.13006	0.754012	0.231072	0.173007	0.969088	1.1792	0.821815
O15511	Actin-related protein 2/3 complex subunit 5	ARPC5	1.13842	0.483776	1.02886	1.40006	0.35085	0.973951	1.26147	1.00285	1.13596	0.901401	0.849957	1.15634	0.938143	1.06408	1.48193	0.931255	0.544152	0.583383	0.960274	1.33846	0.975133	1.06531	0.871506	0.790768	0.550881	0.736163	1.09248	0.89373	1.22238
O15533	Tapasin	TAPBP	1.31937	0.358473	1.33984	1.27279	1.25558	0.809053	1.27937	0.80964	1.09181	1.07656	0.602503	1.10708	0.883662	1.20735	1.39648	0.144022	0.994551	1.08879	0.168506	1.35138	1.05955	1.04561	0.749451	0.92574	0.696568	0.386857	0.986842	0.707331	1.39516
O43143	Pre-mRNA-splicing factor ATP-dependent RNA helicase DHX15	DHX15	1.14928	1.04324	0.762554	1.06952	1.26191	0.997079	0.578889	0.998816	1.16467	1.13688	1.02829	1.10213	1.11346	0.783664	1.1305	0.978226	0.977575	0.866772	0.648471	1.02171	1.00288	1.04915	0.898551	0.589226	0.402366	0.265105	1.04614	0.895968	1.1676
O43156	TELO2-interacting protein 1 homolog	TTI1	0.305143	1.01425	0.93133	0.640316	1.2078	2.16806	1.26701	0.65586	0.374066	1.79642	0.248264	0.27167	2.19512	1.22936	1.65044	0.689948	1.31646	1.62459	0.514958	0.762437	0.951536	1.23188	0.981678	1	0.909204	0.750657	1.29462	1.03168	1.25487
O43169	Cytochrome b5 type B	CYB5B	0.77432	1.01872	0.903712	0.852213	0.533792	1.07341	0.89549	1.5194	0.875581	1.09624	1.05519	0.901398	1.01252	0.994936	1.06924	1.23163	0.822585	1.22957	1.28773	0.988375	0.938515	1.02159	1.11198	0.360336	0.476339	0.461859	1.08851	1.18483	0.918711
O43172	U4/U6 small nuclear ribonucleoprotein Prp4	PRPF4	1.20062	0.789301	1.03609	0.979523	1.28018	0.702987	0.773505	0.673415	0.723055	1.17615	0.844527	1.41572	1.2018	1.13976	0.763548	1.35646	1.14778	1.0981	1.14931	0.912553	0.90652	1.09025	1.13284	0.201775	0.104718	0.708906	1.20268	1.24966	0.962405
O43181	NADH dehydrogenase [ubiquinone] iron-sulfur protein 4, mitochondrial	NDUFS4	1.18016	1.13701	0.809007	0.900607	0.876965	1.12702	1.13532	1.25447	0.804613	1.12391	0.956801	1.09793	0.797405	0.85781	1.19109	0.891263	0.816211	1.0302	1.35036	0.928618	1.02502	1.00416	1.00333	1	1	0.993724	0.979647	0.978841	1.00082
O43236	Septin-4	2021-09-04	1.15745	0.960577	0.954832	0.763225	1.05672	1.18148	0.931917	0.946103	1.0564	1.05777	0.97461	1.04892	1.09778	1.07134	0.956499	0.927734	1.00239	1.20416	0.746003	0.923834	1.00097	1.03449	0.960824	0.709895	0.613796	0.949002	1.03349	0.959895	1.07667
O43237	Cytoplasmic dynein 1 light intermediate chain 2	DYNC1LI2	1.12669	0.900889	0.951722	0.975229	0.87685	1.06468	0.916155	0.90919	1.25621	1.2071	0.874079	1.12199	1.06874	0.801719	0.878917	0.943104	1.01184	1.11991	0.978459	0.880153	0.997514	0.992091	0.986693	0.94153	1	1	0.994564	0.989153	1.00547
O43242	26S proteasome non-ATPase regulatory subunit 3	PSMD3	1.03518	0.892605	0.932659	0.846537	1.31163	1.12832	0.811735	0.954938	1.26818	1.12891	0.909831	0.980574	1.07138	0.878218	1.16482	0.804285	0.923428	0.93907	0.79082	0.979351	1.0202	1.02229	0.887391	0.977181	0.100882	0.113049	1.00205	0.869822	1.15202
O43252	Bifunctional 3'-phosphoadenosine 5'-phosphosulfate synthase 1	PAPSS1	1.23147	0.941804	0.85032	0.965952	1.16304	1.42309	0.825436	1.2529	1.2073	0.853983	0.750414	0.990871	0.932496	1.05789	1.35488	0.831831	0.801047	0.736675	0.696272	0.962513	1.0957	0.990088	0.805668	0.315591	0.00789422	0.0975829	0.90361	0.735298	1.2289
O43264	Centromere/kinetochore protein zw10 homolog	ZW10	0.996088	0.73276	0.896676	1.21821	1.13818	0.908838	1.91057	0.957559	1.04362	0.747465	1.26854	0.602289	0.957831	1.18311	0.508877	0.969804	0.791484	1.30266	0.694467	1.06367	1.08917	0.87802	0.964417	0.60648	0.599717	0.578343	0.806138	0.885463	0.910414
O43290	U4/U6.U5 tri-snRNP-associated protein 1	SART1	1.29179	0.879225	0.575117	0.94463	0.504903	1.45188	1.06243	1.15108	1.04488	1.43017	0.774037	1.35752	0.695738	1.38661	1.42858	0.423227	1.02422	0.355475	0.804174	1.18471	0.989549	1.17878	0.758362	0.261595	0.31594	0.176315	1.19123	0.766371	1.55437
O43294	Transforming growth factor beta-1-induced transcript 1 protein	TGFB1I1	1.24655	0.443505	1.39548	0.876476	0.480476	0.461182	1.33068	1.09441	0.492835	1.36232	0.413514	1.36418	1.2315	1.29021	1.50705	1.35057	0.545128	0.695112	1.48485	1.22057	0.869066	1.1948	1.05925	0.354141	0.572858	0.555809	1.3748	1.21883	1.12797
O43390	Heterogeneous nuclear ribonucleoprotein R	HNRNPR	1.14488	0.939823	0.894337	1.0645	0.839681	1.01629	0.94454	0.917207	1.1287	1.06884	0.967573	1.15218	1.06917	0.951281	1.0091	1.03491	0.910857	1.03458	0.926429	0.928216	0.987772	1.03636	0.966999	0.429447	0.627802	0.291641	1.04919	0.978969	1.07173
O43395	U4/U6 small nuclear ribonucleoprotein Prp3	PRPF3	1.11049	0.67438	1.01013	1.01023	0.924842	1.16088	0.795214	0.84267	1.30109	1.01269	0.934503	1.10723	0.675354	1.26746	1.09243	1.13462	0.936456	0.758991	1.0233	0.962984	0.981102	1.01494	0.96327	1	0.832071	1	1.03449	0.981824	1.05364
O43399	Tumor protein D54	TPD52L2	1.68419	0.518284	1.27055	1.66705	0.265798	1.02943	1.26844	0.582021	0.6626	1.23426	1.34144	1.01172	1.02371	0.966827	1.46825	1.24422	0.632335	0.541318	0.758342	1.08331	0.994263	1.17437	0.851904	0.498495	0.493307	0.149339	1.18114	0.856819	1.37852
O43402	ER membrane protein complex subunit 8	EMC8	0.959291	0.67118	0.828932	0.790387	1.0039	1.08349	0.896305	0.919452	1.56816	1.17724	0.998194	0.905488	0.931675	0.896931	1.25672	0.898197	0.932787	0.865081	0.966389	0.941018	0.969011	1.02771	0.920694	0.841693	0.565566	0.311539	1.06057	0.950138	1.11623
O43414	ERI1 exoribonuclease 3	ERI3	1.23547	0.836868	0.91719	0.866923	0.410058	1.17538	1.23499	1.06922	0.96948	0.975045	0.663687	1.1108	1.03164	1.22122	0.892223	1.13422	1.0605	1.0516	1.16704	1.00349	0.968397	0.982435	1.08337	0.899123	0.612836	0.329767	1.0145	1.11872	0.906833
O43426	Synaptojanin-1	SYNJ1	0.831514	1.3993	1.0069	0.9382	1.7638	0.50432	1.04435	0.665465	1.24186	1.00997	1.29688	0.841588	1.21946	1.09274	0.671744	0.658687	0.798016	1.03443	1.26759	0.735659	1.04397	1.02207	0.898876	0.885264	1	0.565816	0.97902	0.861019	1.13705
O43432	Eukaryotic translation initiation factor 4 gamma 3	EIF4G3	0.927872	1.61597	0.688763	0.929589	1.32997	1.14948	0.917939	0.687793	0.888637	0.905438	1.15728	1.11267	1.17023	1.04096	0.849977	1.02122	1.01872	1.10343	0.957935	0.818749	1.01511	1.03943	0.984012	0.824502	1	1	1.02395	0.969363	1.05631
O43447	Peptidyl-prolyl cis-trans isomerase H	PPIH	1.16555	0.926072	0.913183	1.13352	0.602326	1.13638	1.00568	1.01535	1.18329	0.905104	0.775246	1.03787	1.06532	0.989422	0.914424	1.04401	0.908383	1.13202	1.11148	0.926048	1.00904	0.947898	1.02439	0.595707	0.832087	0.642117	0.939408	1.01521	0.925332
O43451	Maltase-glucoamylase, intestinal	MGAM	1.9224	0.87125	1.52684	1.57227	0.817374	0.22816	0.876418	0.614228	1.72037	0.142524	0.879427	0.505534	1.20524	2.13234	0.099733	0.682879	0.61995	1.9926	1.10369	0.383202	1.1277	0.827465	0.956465	1	0.888934	0.743767	0.733763	0.848155	0.865129
O43464	Serine protease HTRA2, mitochondrial	HTRA2	1.11256	2.4993	1.0246	1.04999	1.20756	1.63809	1.32481	0.155522	0.549621	0.314845	0.72497	2.364	0.440564	0.969397	1.08514	1.44797	0.925572	0.946863	0.49233	0.588337	1.17356	0.983153	0.880215	0.884259	0.820585	0.750147	0.837752	0.750038	1.11695
O43488	Aflatoxin B1 aldehyde reductase member 2	AKR7A2	1.32384	0.865293	1.04954	0.881856	0.931299	0.765883	0.551756	1.43439	1.04571	0.918745	1.09086	1.28777	1.04374	0.588887	1.16113	1.0655	1.21375	1.01624	0.706502	1.00579	0.983286	1.01519	1.00156	1	1	0.909519	1.03244	1.01858	1.01361
O43491	Band 4.1-like protein 2	EPB41L2	1.02303	0.860802	1.02969	0.857654	1.16057	0.903884	0.933252	1.03657	1.0188	1.12994	0.966229	1.05555	1.05206	1.11809	1.06462	0.942144	0.814458	1.02422	1.01175	0.988937	0.980472	1.06442	0.956302	0.0688032	0.61047	0.0765349	1.08562	0.975348	1.11306
O43493	Trans-Golgi network integral membrane protein 2	TGOLN2	1.33013	0.640299	0.734378	1.34437	1.043	0.609814	0.359294	0.58144	1.03954	0.590999	0.839702	1.04482	1.14223	1.60596	1.85609	1.44865	0.625949	0.544714	1.41102	1.08403	0.853586	1.17996	1.02287	0.420904	0.628564	0.537338	1.38236	1.19832	1.15358
O43504	Ragulator complex protein LAMTOR5	LAMTOR5	1.51946	1.08216	1.00876	0.986733	0.815661	1.19639	1.38091	0.640281	0.563793	1.74553	0.923245	0.804118	0.780817	1.25676	0.77118	1.7372	0.392703	0.630402	1.31486	0.942623	1.02157	1.04694	1.00356	1	0.940594	1	1.02483	0.982364	1.04323
O43592	Exportin-T	XPOT	1.25272	1.01376	0.841586	1.0022	1.04097	1.10611	0.955182	1.45113	0.954087	0.700124	0.131411	1.21198	0.961282	1.30425	0.782865	1.4155	0.927588	1.1236	1.1051	0.882237	1.06864	0.848653	1.0908	0.318263	0.831369	0.624263	0.794145	1.02074	0.778006
O43598	2'-deoxynucleoside 5'-phosphate N-hydrolase 1	DNPH1	0.522443	1.36585	0.620778	0.823046	0.74361	2.37735	0.537019	0.953182	0.788062	1.31637	1.68693	0.302854	1.6749	0.657545	1.37717	0.548888	0.885458	1.42888	0.592226	1.00469	0.970149	1.1693	0.892028	0.734515	0.743304	0.913266	1.20527	0.919476	1.31083
O43615	Mitochondrial import inner membrane translocase subunit TIM44	TIMM44	0.860355	0.970391	0.9646	0.940147	1.25085	0.965922	0.81748	1.40739	1.17396	1.10101	1.02922	1.05857	0.931579	0.914629	0.870637	0.982516	0.86553	1.07147	0.982415	0.833682	1.03901	0.984274	0.947124	0.674123	0.688471	0.489465	0.947319	0.911563	1.03922
O43617	Trafficking protein particle complex subunit 3	TRAPPC3	0.879901	0.0537656	1.18905	0.742451	1.33109	1.09627	0.951523	1.32266	1.74038	1.14834	0.820703	0.515192	1.1187	1.08764	1.24294	0.466376	0.733332	1.27926	0.60518	0.967433	1.03412	0.988919	0.810317	0.804964	0.826145	0.454065	0.956289	0.78358	1.22041
O43633	Charged multivesicular body protein 2a	CHMP2A	0.79042	0.869568	0.217886	1.15205	1.05594	0.981357	0.527535	0.879943	2.29882	1.37987	0.466788	1.22549	0.609277	1.0594	1.28736	0.905285	0.808271	0.783117	0.182142	1.11032	0.974836	1.0047	0.757828	0.898075	0.53703	0.731248	1.03063	0.77739	1.32576
O43657	Tetraspanin-6	TSPAN6	0.249361	0.97795	0.820548	0.921515	1.90617	1.18402	0.847933	0.94156	0.938969	0.282349	0.166426	1.13536	0.838405	0.137618	2.6499	1.32626	1.05347	0.366646	0.821524	1.74752	0.976447	0.868344	1.06308	0.782079	1	1	0.88929	1.08873	0.816816
O43674	NADH dehydrogenase [ubiquinone] 1 beta subcomplex subunit 5, mitochondrial	NDUFB5	1.57503	0.146612	0.790415	0.256115	0.824743	0.972963	1.336	1.30549	0.808514	1.04231	1.18472	1.12857	0.355569	1.72009	1.03287	1.26409	0.982234	1.31184	1.17271	0.990308	0.890653	1.07735	1.14424	0.620901	0.430237	0.709084	1.20962	1.28471	0.94155
O43681	ATPase ASNA1	ASNA1	1.25359	0.997385	1.02137	1.02316	1.17129	1.04721	0.479755	1.12277	1.15754	0.97766	0.913398	1.16598	0.999172	0.971006	0.957967	1.04713	0.927734	0.96436	0.72482	0.959579	1.03045	0.99753	0.924724	0.677401	0.71294	0.361915	0.96805	0.897395	1.07873
O43684	Mitotic checkpoint protein BUB3	BUB3	1.22972	0.960501	0.977612	1.19899	1.07386	0.923495	0.940484	1.22744	0.942856	1.09539	1.02364	1.18912	0.970361	0.920402	0.973061	1.00837	0.9866	0.918274	0.811167	0.842905	1.05277	1.02866	0.913463	0.670275	0.0720556	0.0720716	0.977097	0.867673	1.12611
O43704	Sulfotransferase family cytosolic 1B member 1	SULT1B1	1.6216	1.42137	0.974005	1.19536	0.336175	1.57316	1.24633	0.265274	0.848983	0.973296	1.39802	0.355205	0.51923	1.17874	0.33094	1.07433	1.79715	1.48311	1.01669	0.771035	1.05358	0.792572	1.22846	0.415112	0.453511	0.289492	0.752264	1.16599	0.645174
O43707	Alpha-actinin-4	ACTN4	1.01436	0.89697	0.986694	0.88269	1.18817	1.27871	0.764721	1.01635	1.1716	1.03771	0.826878	1.07954	1.00784	0.944429	1.09607	0.960569	0.950969	1.06904	0.811994	0.921541	1.02225	0.998747	0.942823	0.719085	0.707762	0.470582	0.977007	0.9223	1.05932
O43747	AP-1 complex subunit gamma-1	AP1G1	1.07898	1.05653	0.942589	0.716516	1.25635	1.02633	0.691603	1.11134	1.14264	1.20657	0.907574	0.819794	1.02676	1.06464	0.924761	1.03669	0.915499	1.05982	0.889232	0.991565	1.00254	0.991684	0.978561	0.892024	1	1	0.989169	0.976079	1.01341
O43765	Small glutamine-rich tetratricopeptide repeat-containing protein alpha	SGTA	1.27317	0.679746	1.03883	1.1291	0.482836	0.780992	1.11123	0.88099	0.807331	0.996282	0.990919	1.2312	1.05219	1.13734	1.05169	1.07412	1.07216	1.02613	1.07922	1.1486	0.909358	1.07661	1.08004	0.109774	0.16684	0.930993	1.18392	1.1877	0.996816
O43772	Mitochondrial carnitine/acylcarnitine carrier protein	SLC25A20	0.929319	1.31052	0.359444	0.707374	0.417952	0.91291	1.23916	0.706988	0.69757	1.39342	2.21891	1.26952	0.72801	0.885628	0.178038	3.75068	1.00572	1.37826	0.874999	0.168998	0.809026	1.11226	1.43573	0.442255	0.845131	0.60549	1.37481	1.77464	0.774696
O43776	Asparagine--tRNA ligase, cytoplasmic	NARS	1.25275	0.733575	0.9979	0.867019	1.37645	1.11904	0.720459	0.936273	1.2671	1.18332	0.619333	1.02233	0.820137	0.977298	1.16511	0.913596	0.962668	0.967403	0.731843	1.04965	1.03006	0.964589	0.925032	0.841368	0.776438	0.681137	0.936438	0.898035	1.04276
O43795	Unconventional myosin-Ib	MYO1B	1.01447	1.04165	0.852726	0.823941	1.04593	1.00547	1.27347	0.968009	1.14134	1.23376	1.38277	0.783222	1.12774	0.892137	0.634708	0.881867	1.20197	0.961417	1.11938	0.73634	1.01856	1.00906	0.980196	0.935377	1	1	0.990673	0.962339	1.02944
O43809	Cleavage and polyadenylation specificity factor subunit 5	NUDT21	1.39234	1.18426	0.745159	0.794073	0.38891	1.2023	0.958198	0.79516	0.830139	0.90474	1.28287	1.78002	1.48427	0.769994	1.17167	0.877265	1.06663	0.810693	0.990508	0.870335	0.921172	1.23226	0.923085	0.129833	0.985524	0.183387	1.33771	1.00208	1.33493
O43813	Glutathione S-transferase LANCL1	LANCL1	0.215527	1.03517	0.709115	1.28542	0.934479	0.863317	0.943392	0.720362	1.19807	0.830122	0.792949	1.45773	1.01497	1.07424	1.79931	0.935194	1.04364	1.40346	0.591092	0.977176	0.878317	1.16155	0.990114	0.397805	0.477392	0.573221	1.32248	1.12728	1.17315
O43815	Striatin	STRN	1.82049	0.158658	0.91475	0.0966338	0.258208	0.320143	1.13762	1.4345	1.56823	1.62529	0.217147	1.53282	0.232067	0.233894	0.742089	1.95138	1.58772	0.98424	1.31519	1.15035	0.856582	0.763885	1.39778	0.779324	0.0883292	0.170534	0.891783	1.63181	0.5465
O43837	Isocitrate dehydrogenase [NAD] subunit beta, mitochondrial	IDH3B	1.15551	0.985339	0.969034	1.0919	1.27567	1.46608	0.709794	0.851138	1.32067	0.968861	0.984526	1.25605	0.886098	0.940724	0.854678	0.629839	1.01427	1.00149	0.743434	0.787099	1.09168	0.981823	0.835228	0.255526	0.077765	0.182154	0.899366	0.765083	1.17551
O43847	Nardilysin	NRDC	1.18981	0.91591	0.641382	1.23356	1.30707	1.05177	0.935411	0.908173	1.18108	0.991814	1.04971	0.710249	1.0354	1.09421	1.31369	0.661251	0.946864	0.813528	0.775707	1.03116	1.04046	1.03251	0.845703	0.936601	0.14134	0.112712	0.992359	0.812814	1.22089
O43852	Calumenin	CALU	1.16015	1.0469	0.984724	1.22419	0.800613	0.641243	1.54945	1.12763	0.605986	0.884457	0.79954	0.985444	0.773239	0.919571	1.96397	0.899421	0.86019	0.57832	1.43655	1.07621	1.01565	1.05437	0.97014	0.844189	1	1	1.03812	0.955188	1.08682
O43854	EGF-like repeat and discoidin I-like domain-containing protein 3	EDIL3	0.951607	0.953927	1.00362	1.21887	1.01074	0.987667	0.993567	1.00775	0.942376	1.21129	0.881873	1.07861	1.20326	1.06096	1.03093	0.87533	1.00246	0.95338	0.869055	0.910186	1.00779	1.07782	0.922083	0.204879	0.0429672	0.0399546	1.06949	0.914955	1.1689
O43865	S-adenosylhomocysteine hydrolase-like protein 1	AHCYL1	1.05819	1.20574	1.58406	1.11889	0.785271	0.340171	0.79094	0.909797	1.19495	0.596206	1.21512	1.01891	1.24579	1.29614	0.716426	0.946228	1.85939	0.429186	0.663898	0.914864	0.998668	1.01477	0.962713	0.919057	1	1	1.01612	0.963997	1.05407
O43933	Peroxisome biogenesis factor 1	PEX1	0.0828169	0.904236	1.15622	1.08645	0.0927707	1.11498	0.92817	1.08453	1.389	0.888549	0.601475	0.377194	1.23915	1.08787	0.747991	1.45564	1.03039	1.10099	1.26733	1.48763	0.871019	0.823705	1.2684	0.805134	0.0530494	0.0384141	0.945681	1.45622	0.649407
O60216	Double-strand-break repair protein rad21 homolog	RAD21	1.16038	1.23416	0.942963	0.845825	0.807268	1.01556	1.03533	1.14183	0.787938	1.08073	1.0247	1.04762	1.07176	0.903225	1.01634	1.01331	0.931303	1.09927	1.27216	0.890186	0.996807	1.02406	1.04125	0.955539	1	0.798517	1.02734	1.04458	0.983498
O60231	Pre-mRNA-splicing factor ATP-dependent RNA helicase DHX16	DHX16	1.17963	1.20219	1.07621	1.11476	1.73475	1.16787	0.840407	1.24247	0.901146	0.747399	0.553312	1.0057	0.936742	0.923877	0.434184	1.15545	1.04199	1.28875	0.777533	0.887238	1.16216	0.766869	1.03019	0.0152617	0.270789	0.0806726	0.659866	0.886445	0.744395
O60256	Phosphoribosyl pyrophosphate synthase-associated protein 2	PRPSAP2	1.20022	0.899319	0.856767	1.07564	1.28297	0.776207	0.994376	1.41359	0.979792	0.813567	1.11518	1.08777	1.16113	0.925578	0.868229	1.0515	0.918798	1.05038	0.974815	0.787191	1.05321	0.995242	0.956538	0.762141	0.738258	0.59125	0.944961	0.908213	1.04046
O60264	SWI/SNF-related matrix-associated actin-dependent regulator of chromatin subfamily A member 5	SMARCA5	1.04783	0.992245	0.935819	0.948243	1.20539	1.15704	0.857362	0.861171	1.15321	1.02698	0.910018	1.10068	1.0515	1.02388	1.02562	1.05056	0.902887	1.02712	0.788448	0.890392	1.01759	1.02311	0.931882	0.908656	0.262469	0.285895	1.00543	0.915773	1.0979
O60271	C-Jun-amino-terminal kinase-interacting protein 4	SPAG9	0.891819	0.994384	0.81224	1.07515	1.04849	0.647078	1.05014	1.4251	1.30884	0.800819	1.17843	1.2055	1.2712	0.984624	1.01042	1.01671	1.06797	0.919214	0.586377	0.69833	1.02814	1.07517	0.857719	0.643274	0.229121	0.209062	1.04574	0.834245	1.25352
O60306	RNA helicase aquarius	AQR	0.737202	0.88781	0.849695	0.933255	1.56055	1.50107	0.771854	1.06914	0.701153	1.14614	1.27574	1.70863	1.15948	0.592128	0.895527	1.18162	0.661911	1.14247	0.947213	0.788134	1.0013	1.12961	0.944269	0.703743	0.67923	0.877376	1.12814	0.94304	1.19628
O60313	Dynamin-like 120 kDa protein, mitochondrial	OPA1	0.992724	1.12948	0.872721	1.01597	1.10814	1.15472	0.911936	1.07059	0.981796	1.06017	1.08207	1.01061	0.975382	1.04821	0.916075	0.922415	0.878483	1.04832	1.04313	0.897631	1.02645	1.01542	0.957996	0.777493	0.455242	0.276268	0.98925	0.933308	1.05994
O60343	TBC1 domain family member 4	TBC1D4	0.921467	1.1254	0.608444	2.27488	1.30849	1.41417	0.861629	1.16954	1.28404	0.855719	0.962034	0.619229	1.0777	0.547099	0.841268	0.516609	0.433812	1.04735	1.08464	0.881216	1.21867	0.817175	0.792725	0.0920289	0.0677715	0.867078	0.670545	0.650481	1.03084
O60353	Frizzled-6	FZD6	0.669971	1.05984	0.751447	0.582023	1.78897	1.19552	0.930313	0.803354	1.12217	1.09775	0.653048	1.12581	0.877841	0.931179	1.02691	1.15678	0.509463	1.24852	1.1816	1.08266	0.989289	0.952091	1.03581	1	0.784205	1	0.9624	1.04702	0.91918
O60443	Gasdermin-E	GSDME	0.939208	1.23983	0.928072	1.00861	1.11866	0.212198	0.930874	1.28543	0.923584	0.627076	1.00621	1.15555	1.43087	1.17552	1.00478	0.94685	1.07832	1.30445	1.00635	0.876986	0.954052	1.06667	1.04259	1	0.699967	0.843956	1.11804	1.0928	1.02309
O60487	Myelin protein zero-like protein 2	MPZL2	1.12242	1.08679	0.936006	1.07937	0.314482	1.04463	0.516082	0.877662	0.84232	1.2995	1.1123	1.4834	1.04455	0.940678	0.888749	1.32479	0.925155	1.08929	1.16787	1.03081	0.868863	1.1282	1.10758	0.0789781	0.133443	0.846482	1.29848	1.27475	1.01861
O60488	Long-chain-fatty-acid--CoA ligase 4	ACSL4	1.0701	1.05283	0.914263	1.12195	1.08211	1.1241	1.01851	0.796483	1.11341	0.998945	0.51605	1.15456	1.1932	1.00536	0.970884	0.998153	0.940166	1.01631	0.770232	1.01449	1.03264	0.973166	0.947871	0.822413	0.429856	0.804465	0.942407	0.917911	1.02669
O60493	Sorting nexin-3	SNX3	1.22427	0.719347	0.888425	1.35565	0.582571	1.08775	1.13023	0.661107	1.05055	1.18952	0.982324	0.870514	0.829733	1.21664	1.36229	0.963662	0.746448	0.626283	0.998749	1.23169	0.966656	1.07517	0.913367	0.547809	0.680499	0.663185	1.11226	0.944873	1.17715
O60502	Protein O-GlcNAcase	OGA	1.06968	1.08129	0.997514	1.13075	1.0845	1.00624	0.920992	1.18639	0.889132	1.03345	0.817306	0.923251	1.06934	0.971575	0.861283	0.961318	1.05813	1.10841	1.07917	0.93057	1.04072	0.946034	1.02752	0.200564	0.765456	0.183592	0.909016	0.987313	0.920698
O60506	Heterogeneous nuclear ribonucleoprotein Q	SYNCRIP	1.05773	1.0038	0.940859	1.0659	0.771401	1.06684	0.94998	1.01729	1.09435	1.04793	0.926547	1.14269	1.06614	1.01555	0.959565	1.02845	0.955937	1.00972	0.957702	0.913637	0.99646	1.0264	0.97309	0.742374	0.53222	0.463138	1.03005	0.976546	1.05479
O60508	Pre-mRNA-processing factor 17	CDC40	0.621151	1.21352	0.904396	1.21409	1.09018	1.04739	1.11207	1.11369	1.07494	0.692383	1.14738	0.668714	1.56424	1.09987	0.777911	1.04528	0.895697	1.07539	0.915264	0.825756	1.04349	0.99175	0.951478	1	0.664464	0.774092	0.950416	0.911823	1.04233
O60518	Ran-binding protein 6	RANBP6	1.15144	1.28752	0.841815	1.39808	1.47025	0.909415	0.135488	0.268805	1.34797	1.25552	1.07604	0.247004	1.58258	1.21181	1.0594	0.122277	1.18119	1.20682	1.05279	0.922904	0.978977	1.07206	0.897196	1	0.735067	1	1.09508	0.916463	1.1949
O60524	Nuclear export mediator factor NEMF	NEMF	0.83825	0.849693	0.863092	0.617081	1.3303	0.829018	1.0097	0.754789	1.33249	1.31218	0.796405	0.776847	0.941748	1.16539	0.982454	0.975116	0.962444	0.854468	0.97153	1.25225	0.936046	0.995837	1.00316	0.89407	1	0.942057	1.06388	1.0717	0.992698
O60547	GDP-mannose 4,6 dehydratase	GMDS	0.995229	0.609814	1.0502	0.657194	2.03653	0.436341	1.36508	0.864924	1.25352	1.24303	0.850626	0.770422	0.905169	0.583536	1.24462	1.07899	0.335046	0.822588	1.18673	1.22845	1.02987	0.9329	0.93036	1	0.970139	0.98888	0.905842	0.903376	1.00273
O60568	Multifunctional procollagen lysine hydroxylase and glycosyltransferase LH3	PLOD3	0.762809	0.945357	1.20452	0.933488	1.49526	1.22504	0.713634	0.705272	1.01967	1.59021	1.4932	0.840653	0.710069	1.11925	0.897463	1.13668	1.04049	0.763597	0.762666	0.810494	1.00056	1.10847	0.902786	0.50894	0.581377	0.625465	1.10785	0.902279	1.22784
O60610	Protein diaphanous homolog 1	DIAPH1	1.01251	0.992441	0.978631	0.865745	1.40244	1.14718	0.804464	1.10037	1.12957	1.15044	0.886621	0.783234	1.10545	0.985175	0.920869	0.893778	0.961705	1.10634	0.951958	0.845757	1.04815	0.971965	0.951907	0.49656	0.542352	0.763782	0.927315	0.908178	1.02107
O60613	Selenoprotein F	SELENOF	1.16584	0.781416	1.34275	0.602994	1.37571	0.875227	1.33838	0.570036	0.880926	1.60099	1.84019	0.9844	0.942374	0.953226	0.319362	1.12775	0.946723	0.629813	1.08788	0.87655	0.992586	1.10676	0.933743	0.931915	0.654232	1	1.11502	0.940718	1.18529
O60645	Exocyst complex component 3	EXOC3	0.999977	0.761604	1.03437	0.724674	1.50512	1.06473	0.93975	0.592105	1.50888	0.88178	0.716994	0.969351	0.875122	1.07784	1.1366	0.929455	0.944952	0.846537	0.861521	1.05988	1.01458	0.942948	0.928469	0.818833	1	0.83144	0.929398	0.915128	1.01559
O60664	Perilipin-3	PLIN3	1.04876	0.990299	0.967153	1.08541	1.20568	1.08362	1.04421	1.02719	0.943731	1.00141	0.964964	1.06892	1.04102	0.945198	1.00806	0.934875	0.964324	1.01217	0.881892	0.918687	1.04401	1.00493	0.942389	0.213784	0.0213343	0.0598688	0.962568	0.902666	1.06636
O60687	Sushi repeat-containing protein SRPX2	SRPX2	0.880216	1.48211	1.5463	1.16207	1.22072	1.22753	0.761324	1.01975	1.88883	0.321547	0.829939	0.944371	1.62187	0.939235	1.1901	0.900644	0.221016	1.02052	0.582057	0.175513	1.2432	0.97451	0.579951	0.189162	0.012968	0.16249	0.78387	0.466497	1.68033
O60701	UDP-glucose 6-dehydrogenase	UGDH	1.10888	0.843536	1.05806	0.877105	1.14365	1.0114	0.96925	0.992492	1.00301	1.05453	0.877272	0.93336	1.11306	1.12421	1.05077	1.03084	1.01684	1.01997	0.92081	0.923973	1.00082	1.02553	0.982486	0.924321	0.636708	1	1.02469	0.981682	1.04382
O60716	Catenin delta-1	CTNND1	1.00683	0.954756	0.952063	0.996966	1.22538	0.91199	0.958474	1.06392	1.09382	0.895278	0.967356	1.00268	0.980556	0.954309	1.08291	0.886642	0.928976	1.01425	1.0905	0.96926	1.01824	0.980514	0.977927	1	0.562072	0.948574	0.962946	0.960404	1.00265
O60749	Sorting nexin-2	SNX2	1.15577	0.844393	0.902863	1.07849	1.04502	0.842488	0.999745	1.02839	1.28709	0.602436	1.00243	1.08046	1.14284	1.10299	0.842724	0.707855	1.045	1.08285	1.00032	0.959364	1.02047	0.962315	0.959079	0.789753	1	0.974078	0.943008	0.939837	1.00337
O60762	Dolichol-phosphate mannosyltransferase subunit 1	DPM1	0.985694	0.940991	1.19367	0.513026	1.1714	0.925816	1.1601	1.21303	1.24063	0.840578	1.21192	0.655806	0.933941	0.841233	0.898394	1.1925	0.951373	1.35875	1.26765	0.631423	1.03826	0.896979	1.08034	0.536202	0.76558	0.31276	0.863922	1.04053	0.830275
O60763	General vesicular transport factor p115	USO1	1.14006	0.921671	0.952868	0.901549	1.26264	1.29199	0.913592	0.96799	1.37924	0.831206	0.774483	0.980622	0.892358	0.897971	0.913929	0.915378	0.954679	0.887701	0.829994	1.00542	1.08129	0.881762	0.918635	0.0267094	0.0416157	0.351373	0.815473	0.849575	0.959861
O60784	Target of Myb protein 1	TOM1	1.35812	1.30466	1.10882	1.20705	0.161795	0.954131	1.40171	0.0672263	0.752923	0.8591	1.29467	0.183357	1.30108	1.15876	0.960577	1.26459	1.10539	1.45644	1.27679	1.03494	0.924049	0.959591	1.22763	0.875446	0.30417	0.223101	1.03846	1.32853	0.781662
O60826	Coiled-coil domain-containing protein 22	CCDC22	1.32972	0.826495	1.23534	0.83698	0.724482	1.75442	0.693233	0.935582	0.855116	0.797955	1.07857	0.965665	1.07524	0.790645	0.856981	0.884095	0.503094	1.83189	1.29858	0.935406	1.02126	0.927509	1.09061	0.675624	0.766894	1	0.908198	1.0679	0.850448
O60831	PRA1 family protein 2	PRAF2	0.880759	0.68103	0.950389	0.74598	1.21328	1.22663	0.681052	1.00496	1.14683	1.11009	0.959733	1.10618	0.753515	1.12508	1.22299	1.03819	0.692559	1.18214	0.89915	1.11632	0.947879	1.04626	0.985671	0.917323	0.7218	0.83682	1.1038	1.03987	1.06147
O60832	H/ACA ribonucleoprotein complex subunit DKC1	DKC1	1.02729	1.09835	0.89036	0.857	0.913707	0.901871	0.834308	0.790082	1.19483	1.03661	0.936576	1.06751	1.04382	1.05453	0.845727	1.19064	0.919782	1.02109	1.04949	1.0658	0.945311	0.997462	1.04936	0.344909	0.281873	0.500964	1.05517	1.11007	0.950544
O60841	Eukaryotic translation initiation factor 5B	EIF5B	0.955117	0.996552	0.937431	0.964238	1.18683	1.17881	0.967681	0.859447	1.17351	1.12709	0.788379	1.13948	1.11539	1.01839	1.05191	0.796971	0.836789	1.0679	0.770496	0.947035	1.0244	1.04011	0.883837	0.805271	0.13153	0.0769236	1.01533	0.862783	1.17681
O60884	DnaJ homolog subfamily A member 2	DNAJA2	1.07632	0.886905	0.901487	0.970228	0.573927	1.13164	1.08319	0.773723	1.01559	1.17779	0.938362	1.02437	1.13597	1.04598	1.01646	1.09931	1.07627	0.880211	1.25499	0.960841	0.93478	1.05649	1.05432	0.240342	0.238517	0.97444	1.1302	1.12788	1.00205
O60888	Protein CutA	CUTA	1.54687	1.11756	1.16984	1.28567	0.23524	0.928237	1.13451	1.2284	0.561104	0.971892	1.27773	0.321598	1.22341	0.990613	1.01707	1.20461	1.13375	1.20663	1.01457	0.934792	1.02305	0.967054	1.09887	0.75873	0.87386	1	0.945267	1.07412	0.880043
O75051	Plexin-A2	PLXNA2	1.04645	1.52501	0.747732	0.763385	1.24967	1.05037	0.600831	1.1637	1.03651	1.43637	1.16965	0.405648	1.30864	0.879008	0.77228	1.1349	0.943434	1.01979	0.898594	0.905756	1.02041	0.995267	0.980496	1	1	0.922773	0.975364	0.960888	1.01506
O75063	Glycosaminoglycan xylosylkinase	FAM20B	1.96814	1.50595	1.20415	1.02935	0.681107	2.21489	0.542553	0.336161	0.656583	1.48316	1.10084	0.74657	0.47602	1.24108	0.346875	0.355815	1.75944	0.965056	0.670904	1.02938	1.12654	0.89909	0.95612	1	0.858295	0.836023	0.798096	0.84872	0.940353
O75083	WD repeat-containing protein 1	WDR1	1.1168	0.979476	0.941317	1.12758	1.02472	0.979274	0.970092	1.2016	1.06719	0.933607	0.816103	1.20505	1.0893	0.920727	0.804741	0.993071	1.08461	1.00308	0.930675	0.871901	1.04534	0.961589	0.976666	0.328841	0.394029	0.826565	0.919883	0.934306	0.984562
O75116	Rho-associated protein kinase 2	ROCK2	1.18231	0.736374	0.819303	0.922676	0.691746	1.33093	0.996645	0.730964	1.26826	1.18501	1.00234	0.831378	1.09183	1.29269	0.919261	1.01919	0.76634	1.1193	0.89657	0.964309	0.964357	1.05375	0.95314	0.5802	0.906374	0.766269	1.0927	0.988369	1.10556
O75122	CLIP-associating protein 2	CLASP2	1.18841	0.572158	1.03836	0.532047	1.42093	1.03355	0.737111	0.484341	1.43444	1.31476	0.895879	0.795359	1.1343	1.09981	1.38396	0.792209	0.70043	1.03344	0.847878	1.06308	0.937929	1.10401	0.887409	0.407739	0.709769	0.212891	1.17707	0.946137	1.24408
O75131	Copine-3	CPNE3	1.03487	1.02251	0.90657	1.03613	1.26531	0.962626	0.799493	0.907465	1.18122	1.5167	0.945241	1.0074	0.923789	1.0428	0.953869	0.866667	0.966735	0.802992	0.803256	0.936564	1.01291	1.06497	0.875243	0.594306	0.0770098	0.0938275	1.05139	0.864086	1.21677
O75146	Huntingtin-interacting protein 1-related protein	HIP1R	0.993002	1.09844	0.692125	0.915601	1.35575	1.27259	0.788403	0.8922	1.18763	1.03392	0.990609	1.01635	1.02112	0.889012	1.02882	0.932421	0.918628	1.04645	0.854316	0.942495	1.02175	0.996638	0.938862	0.736951	0.440953	0.382792	0.975424	0.918878	1.06154
O75152	Zinc finger CCCH domain-containing protein 11A	ZC3H11A	1.1331	0.286151	0.852799	1.01225	1.18308	1.80458	0.893547	1.1773	1.09781	1.39337	1.15864	1.36747	0.151675	0.984359	0.914779	1.24022	1.25838	0.339391	0.986365	0.833458	1.04896	0.995049	0.931562	0.802308	1	1	0.948606	0.888083	1.06815
O75153	Clustered mitochondria protein homolog	CLUH	0.913186	0.513141	1.06891	0.990825	0.925436	1.20031	0.897328	1.20147	1.35827	0.891901	0.731292	0.848247	1.07016	1.09739	1.05736	0.578859	1.09432	1.04886	0.961513	1.09647	1.00765	0.949392	0.956005	1	0.995859	0.95025	0.94218	0.948743	0.993083
O75165	DnaJ homolog subfamily C member 13	DNAJC13	1.04265	0.707399	0.875736	1.00425	1.23899	1.39294	0.714501	0.975964	1.43691	0.909453	0.999643	0.967617	0.774072	0.823769	0.973936	1.0997	0.692498	0.93765	0.876888	1.05927	1.04326	0.908082	0.9332	0.477507	0.47932	0.738895	0.870427	0.894504	0.973084
O75223	Gamma-glutamylcyclotransferase	GGCT	1.38001	0.86942	0.989703	0.902667	0.956193	1.21852	0.904852	0.853128	0.966565	1.00308	0.819564	1.16598	0.995081	1.0979	0.65723	0.965884	1.22437	1.35186	0.677331	1.01705	1.00456	0.956473	1.0473	0.899815	0.722874	1	0.952129	1.04254	0.913276
O75306	NADH dehydrogenase [ubiquinone] iron-sulfur protein 2, mitochondrial	NDUFS2	0.864061	1.32286	0.849489	0.774695	1.36139	1.15072	0.860273	1.16377	0.991407	1.18486	1.12526	1.08862	1.11881	0.923264	1.03866	0.933034	0.992537	0.840677	0.617746	0.90323	1.03763	1.07991	0.857445	0.590265	0.102209	0.0267866	1.04075	0.82635	1.25945
O75312	Zinc finger protein ZPR1	ZPR1	1.07224	1.13295	0.911709	0.972431	0.743178	1.1092	1.15187	0.793689	0.999996	1.1212	0.85721	1.04225	1.12607	0.96227	0.884711	1.07995	1.00404	1.07602	1.06963	0.944694	0.987474	0.998951	1.03487	0.859087	1	0.727752	1.01162	1.048	0.965293
O75323	Protein NipSnap homolog 2	NIPSNAP2	1.07185	0.713714	0.80359	1.23568	0.0326796	1.06689	0.74957	0.735812	1.40515	1.1798	1.0517	1.23482	1.11429	1.133	1.15319	1.16089	0.848429	0.887675	0.793091	1.11152	0.868326	1.14447	0.960321	0.0729568	0.526965	0.0814688	1.31801	1.10594	1.19175
O75340	Programmed cell death protein 6	PDCD6	1.01721	1.01801	1.0935	0.672367	0.302029	0.885297	1.73573	1.22369	0.978346	1.06053	1.08319	0.814237	1.20509	1.05169	1.01317	1.11935	0.844565	1.14888	0.639803	1.05749	0.991798	1.03798	0.962016	1	0.845506	1	1.04657	0.969971	1.07897
O75351	Vacuolar protein sorting-associated protein 4B	VPS4B	1.30036	1.35807	0.0821997	0.188843	0.850437	0.948772	1.32452	1.86028	0.932551	0.864603	1.91485	1.10416	2.50424	0.26705	0.832154	0.237008	1.25569	0.627289	1.35584	0.629262	0.982893	1.24784	0.821018	0.69879	0.545206	0.790064	1.26956	0.835307	1.51987
O75367	Core histone macro-H2A.1	H2AFY	1.04108	0.973458	0.925478	0.871445	0.937252	1.04623	1.11907	0.989854	1.05981	1.02654	1.05195	1.08665	1.0295	1.02624	1.12757	0.86307	1.06059	0.947479	0.825249	0.965849	0.995964	1.05807	0.932446	0.0760084	0.17675	0.0356885	1.06236	0.936225	1.13473
O75369	Filamin-B	FLNB	1.01682	0.907164	0.921021	0.980506	1.26783	1.10177	0.974978	0.849246	1.10424	1.02706	0.894634	1.05693	0.971022	1.03489	1.04414	0.967794	0.923747	1.00487	0.941436	0.952832	1.01373	1.00478	0.958135	0.849331	0.314173	0.319771	0.991171	0.945158	1.04868
O75390	Citrate synthase, mitochondrial	CS	1.05373	1.03134	1.04763	0.804713	1.26057	1.14535	0.765889	0.996841	0.987159	1.11809	0.85886	1.1409	1.12731	0.904524	0.942801	0.944497	1.03863	0.975629	0.907551	0.980414	1.01036	1.01541	0.969345	0.941465	0.666456	1	1.005	0.959407	1.04753
O75396	Vesicle-trafficking protein SEC22b	SEC22B	0.968741	0.710611	0.919896	0.654605	1.40605	1.19981	0.757084	0.784649	1.29679	1.02938	0.768667	0.969516	0.820867	1.09775	1.3169	1.05667	0.803843	1.00947	0.872565	1.12966	0.966472	1.00051	0.974443	1	0.938548	1	1.03522	1.00825	1.02675
O75400	Pre-mRNA-processing factor 40 homolog A	PRPF40A	1.17294	0.874026	0.977581	1.03148	1.22407	0.837582	1.08327	0.863176	1.13982	1.09336	1.03739	0.94463	0.859763	1.0789	1.02183	0.892002	0.968363	1.00585	0.797748	0.978195	1.02266	1.00598	0.928432	0.770011	0.359987	0.202628	0.983687	0.907859	1.08352
O75431	Metaxin-2	MTX2	0.8896	1.2006	0.792635	1.16732	1.23982	0.97204	0.737331	1.29414	0.916318	1.23357	1.13452	1.04984	0.601968	1.08577	1.10667	1.05866	0.767855	0.875784	1.10612	0.926554	1.02331	1.03539	0.946994	0.910017	1	0.593195	1.01181	0.925421	1.09335
O75436	Vacuolar protein sorting-associated protein 26A	VPS26A	1.03917	0.967165	0.968354	1.12388	1.09193	1.01164	0.882963	0.901237	1.14119	0.870069	0.968095	1.08964	0.987422	1.02889	0.998943	0.942504	0.891679	1.02041	0.770092	1.08177	1.01417	0.99051	0.941291	0.562694	0.658435	0.593327	0.976671	0.92814	1.05229
O75439	Mitochondrial-processing peptidase subunit beta	PMPCB	0.943137	0.7919	0.821425	1.02611	1.57863	1.17868	0.794924	0.877744	1.39182	1.0342	0.873101	1.031	0.910677	0.924062	1.17234	1.01249	0.932357	0.60771	0.738114	0.983873	1.04493	0.990898	0.854908	0.590255	0.355326	0.192248	0.94829	0.818148	1.15907
O75475	PC4 and SFRS1-interacting protein	PSIP1	1.06288	0.703765	0.791939	0.888443	0.940599	1.23733	0.956121	0.648752	1.31964	0.965362	0.65933	1.17366	0.82644	1.07852	1.62407	1.09058	0.669695	0.918992	0.958609	1.08282	0.949941	1.05456	0.944138	0.717095	0.954138	1	1.11014	0.993892	1.11696
O75477	Erlin-1	ERLIN1	1.34781	1.12394	0.665959	0.918829	1.34999	1.26349	0.555347	0.626098	0.980048	1.30036	1.2688	1.20783	1.04957	0.90796	1.30946	0.951567	0.929869	0.639952	0.730637	0.946217	0.981279	1.174	0.839648	0.177413	0.237824	0.00931233	1.1964	0.855667	1.3982
O75489	NADH dehydrogenase [ubiquinone] iron-sulfur protein 3, mitochondrial	NDUFS3	1.09237	1.28059	0.988909	1.13406	0.940637	1.27996	0.233198	1.08844	1.13972	1.40146	0.9712	1.1446	1.46504	0.758713	0.837866	0.964947	1.07848	0.59032	0.762601	0.85359	1.01976	1.09648	0.849986	0.61168	0.296246	0.286024	1.07523	0.833512	1.29
O75533	Splicing factor 3B subunit 1	SF3B1	1.07041	0.984722	0.923713	0.939821	1.22664	1.04507	0.788191	0.998613	1.17031	1.08231	0.916037	0.816738	1.05923	0.956838	1.10398	0.995956	0.967922	0.960175	0.81175	1.00563	1.01639	0.98919	0.948287	0.651882	0.646236	0.681475	0.973241	0.932997	1.04313
O75534	Cold shock domain-containing protein E1	CSDE1	1.0413	0.990708	0.844899	0.992866	1.19861	1.0865	0.967949	0.833901	1.23211	1.11215	1.03171	1.03714	0.990367	0.955925	1.15472	0.857898	0.869182	0.881452	0.779817	0.95434	1.02098	1.047	0.868538	0.620885	0.0149725	0.00297197	1.02549	0.850688	1.20548
O75569	Interferon-inducible double-stranded RNA-dependent protein kinase activator A	PRKRA	1.14817	1.17178	0.853405	0.88708	0.806119	1.16389	0.601142	0.432695	1.08948	1.02602	1.43476	1.23824	1.08429	0.965166	1.09364	1.08428	1.04176	1.08281	0.810061	0.947861	0.905974	1.14035	0.993354	0.129509	0.377175	0.142435	1.25871	1.09645	1.14798
O75607	Nucleoplasmin-3	NPM3	1.32513	0.693712	0.860124	1.07461	0.607133	1.03572	1.0838	0.992997	1.08006	1.10659	1.19783	1.04531	1.00955	1.21376	1.1029	0.813284	0.780979	0.853984	0.968657	1.0369	0.972588	1.11266	0.89076	0.129119	0.335488	0.0068615	1.14402	0.915866	1.24911
O75608	Acyl-protein thioesterase 1	LYPLA1	1.03351	0.943181	0.916067	1.06725	1.16713	0.995232	0.974482	1.07564	1.10096	1.03876	0.925699	0.910029	1.07181	0.893507	1.0476	0.942049	0.891357	1.0101	0.953913	0.970393	1.03038	0.981232	0.953562	0.345666	0.0834653	0.441594	0.952299	0.925444	1.02902
O75643	U5 small nuclear ribonucleoprotein 200 kDa helicase	SNRNP200	1.04235	1.13941	0.857231	0.889491	1.3407	1.25844	0.804553	1.03976	1.21941	1.19354	0.932118	0.781673	1.04222	0.929865	0.896949	0.939421	0.877055	0.909909	0.910864	0.887824	1.0657	0.962727	0.905014	0.324024	0.0611725	0.306579	0.903372	0.849218	1.06377
O75663	TIP41-like protein	TIPRL	1.174	0.600057	0.900064	1.20055	1.20245	0.931486	1.22054	0.653121	1.4078	0.931096	1.14789	0.832754	0.879783	1.1847	1.02555	0.90912	0.681753	0.866003	0.813896	1.0148	1.03223	1.0003	0.857114	0.759584	0.157342	0.241879	0.969063	0.830353	1.16705
O75694	Nuclear pore complex protein Nup155	NUP155	0.847773	1.13752	0.837548	1.05709	1.2748	0.915045	0.962852	1.28169	1.0137	1.11254	1.00031	0.811908	1.13924	1.03853	0.910708	0.991218	0.842667	0.898854	0.960929	0.975691	1.03645	1.00221	0.933872	0.632651	0.308036	0.33707	0.966963	0.901033	1.07317
O75695	Protein XRP2	RP2	0.702018	1.15303	1.0687	0.87498	1.23391	1.0285	0.990659	1.32717	0.750111	1.26605	1.09982	0.782347	1.11388	1.00288	0.973474	1.24351	0.836231	0.916067	1.12985	0.878349	1.01434	1.03974	1.0008	1	0.891173	1	1.02504	0.986652	1.03891
O75718	Cartilage-associated protein	CRTAP	0.981491	1.44005	1.02035	0.901403	0.635588	0.932792	0.982997	0.999311	1.00575	1.34035	0.896104	1.23609	1.03438	0.874692	0.882523	0.93918	1.05092	1.15068	0.887432	0.901091	0.988858	1.04402	0.98586	0.880265	0.970306	1	1.05579	0.996968	1.059
O75746	Calcium-binding mitochondrial carrier protein Aralar1	SLC25A12	1.14255	1.13309	1.00601	0.999758	1.35266	1.45455	0.785146	0.659959	1.11371	0.885403	1.12498	1.21663	1.03973	1.06644	0.90879	0.567239	0.881466	0.814429	0.664238	1.03475	1.07194	1.04033	0.792425	0.735206	0.0344928	0.057859	0.970513	0.739246	1.31284
O75781	Paralemmin-1	PALM	1.24125	1.24549	0.8025	1.00289	0.961302	0.803711	0.516076	0.898174	1.29719	1.14625	0.944409	1.12891	0.974541	1.01469	1.18086	1.10169	0.539913	0.781322	0.913042	1.1043	0.974286	1.06494	0.888055	0.487115	0.501719	0.350377	1.09305	0.911493	1.19919
O75821	Eukaryotic translation initiation factor 3 subunit G	EIF3G	1.21691	0.980651	0.775543	1.11832	0.7937	1.10808	1.03035	0.588099	1.23787	0.96968	0.969361	1.00441	1.06752	0.971042	1.16554	0.905755	0.85488	0.879373	0.909741	1.10764	0.983281	1.02459	0.931479	0.593071	0.796745	0.285133	1.04201	0.947317	1.09996
O75822	Eukaryotic translation initiation factor 3 subunit J	EIF3J	0.96778	0.463508	1.04421	1.03923	0.776634	1.19086	1.14139	0.603779	1.09811	1.11203	0.509962	1.27074	0.873855	1.20808	2.12645	1.35359	0.216054	0.727669	0.886053	1.14595	0.925055	1.18352	0.865864	0.758964	0.762573	0.393924	1.2794	0.936014	1.36686
O75828	Carbonyl reductase [NADPH] 3	CBR3	1.18613	0.575648	0.901679	1.25225	0.933523	1.05655	0.879509	0.842237	1.31754	0.956381	0.998036	1.09238	0.903629	1.09456	1.17706	0.913284	1.00592	0.935859	0.74652	0.956882	0.993897	1.03701	0.911692	0.610333	0.514277	0.14296	1.04337	0.917291	1.13745
O75844	CAAX prenyl protease 1 homolog	ZMPSTE24	1.23167	1.2591	0.551958	0.52692	0.804767	0.860167	0.771934	1.36635	1.02348	1.34393	1.13801	1.48491	0.584375	1.09428	0.695163	1.09715	0.615314	1.01886	0.820518	1.34384	0.932927	1.05678	0.979135	1	0.75803	0.994306	1.13275	1.04953	1.0793
O75874	Isocitrate dehydrogenase [NADP] cytoplasmic	IDH1	1.11376	0.887971	1.02535	0.983952	1.27937	0.870929	0.874856	0.978453	1.04206	0.832517	0.765212	0.938322	1.06621	1.00808	0.960452	1.18731	1.06654	0.997109	0.948889	1.06529	1.0063	0.928465	1.05303	0.311148	0.410674	0.149243	0.922652	1.04644	0.881709
O75886	Signal transducing adapter molecule 2	STAM2	1.26178	0.755353	0.993248	1.40684	1.14373	0.858871	1.24092	1.05553	0.702721	1.03088	0.706055	0.597591	1.2386	0.613018	0.866937	1.21595	1.16996	1.33011	1.35761	0.875778	1.04656	0.84218	1.18988	0.174247	0.208664	0.057481	0.804716	1.13695	0.707784
O75891	Cytosolic 10-formyltetrahydrofolate dehydrogenase	ALDH1L1	0.777052	0.740723	1.10424	0.865149	1.17907	0.812824	1.02426	0.851906	0.96462	1.24011	1.08227	0.937599	1.05742	1.01323	1.01573	1.01854	1.00174	1.26822	1.16176	0.959462	0.924427	1.05773	1.08194	0.0722096	0.134695	0.714236	1.1442	1.17039	0.977615
O75911	Short-chain dehydrogenase/reductase 3	DHRS3	0.361999	1.19982	2.04434	0.636746	0.456589	0.64415	1.18916	0.54569	1.1708	1.69505	0.297308	2.99087	1.02586	0.628516	0.499676	2.31992	0.103106	1.86195	0.540507	0.308565	0.916588	1.18955	1.02681	1	0.803336	1	1.2978	1.12025	1.15849
O75915	PRA1 family protein 3	ARL6IP5	0.739904	0.892685	0.943785	0.750467	1.1641	1.20332	0.794762	0.818187	1.14227	1.14546	0.854798	0.911286	0.86197	1.22818	1.20462	1.12561	0.782281	1.0615	0.987114	1.12272	0.938831	1.03439	1.01584	0.889996	0.544215	0.836001	1.10178	1.08203	1.01825
O75923	Dysferlin	DYSF	0.63046	1.31015	0.701399	1.06628	1.54068	0.540909	0.63446	1.13799	1.14292	1.30335	0.605469	0.801512	0.832308	1.33725	0.913034	0.997294	1.26801	1.19366	0.8205	1.03972	0.96725	0.965488	1.06384	0.991132	0.712789	1	0.998178	1.09986	0.907552
O75935	Dynactin subunit 3	DCTN3	0.355635	0.659231	0.983286	1.06246	1.30402	0.890448	1.04578	0.662941	0.976699	1.32363	0.574485	1.19565	0.939798	0.992204	1.69454	1.25155	0.850127	1.16258	0.789219	1.15451	0.882278	1.12005	1.0416	0.534388	0.319407	0.644277	1.2695	1.18058	1.07532
O75947	ATP synthase subunit d, mitochondrial	ATP5PD	0.9278	0.568917	1.37944	1.50962	0.398696	1.1276	1.44058	0.59734	0.626718	0.834347	0.824764	1.36574	1.03165	1.02678	1.84328	1.16824	0.472527	0.510703	1.20764	1.25544	0.952968	1.15443	0.92291	0.489748	0.886975	0.927479	1.2114	0.968458	1.25086
O75955	Flotillin-1	FLOT1	0.974081	0.795399	0.994229	0.632626	1.63004	1.17122	0.546405	0.95849	1.59475	0.851361	0.839777	1.065	1.06887	0.949927	0.996751	0.907284	0.652415	1.34255	0.777573	0.828243	1.03303	0.961949	0.901613	0.869686	1	0.602494	0.931194	0.872787	1.06692
O75962	Triple functional domain protein	TRIO	0.220463	1.1346	1.02983	1.02933	1.7089	1.24918	1.03051	0.778606	1.28748	1.38578	1.00756	1.06648	1.34334	1.10682	0.861352	1.04909	1.17016	0.153316	0.276582	0.911573	1.0521	1.12855	0.712143	0.612337	0.235208	0.203099	1.07267	0.676878	1.58473
O75964	ATP synthase subunit g, mitochondrial	ATP5MG	1.06733	1.17558	0.994369	0.786941	0.743715	1.10991	0.690773	1.09803	1.04745	1.24837	0.975855	1.07516	1.34543	1.32727	0.936847	0.881762	0.683046	1.18633	0.712554	0.932902	0.968234	1.15149	0.879319	0.0841285	0.38466	0.0869371	1.18927	0.908168	1.30952
O75970	Multiple PDZ domain protein	MPDZ	0.98555	0.365003	0.336194	1.53748	1.20665	0.584965	0.585974	1.12908	1.62964	0.661186	0.646556	1.69538	1.74904	0.503446	1.38813	0.871278	0.634656	0.530169	0.855982	1.23701	0.928948	1.10729	0.825819	0.759468	0.592295	0.801602	1.19198	0.888984	1.34084
O75976	Carboxypeptidase D	CPD	1.00387	1.08441	0.981634	0.761447	1.03143	0.878801	0.921313	1.14668	1.1596	1.09679	1.24209	1.03107	0.861551	1.03368	0.778393	0.51194	0.715157	2.03873	0.640668	0.960567	0.996577	1.00726	0.973412	1	0.927794	1	1.01072	0.976755	1.03478
O76003	Glutaredoxin-3	GLRX3	1.04989	0.952032	0.92211	0.974753	0.943077	0.984165	1.02316	0.929481	1.06735	1.03677	0.928898	1.10252	1.0476	0.991405	1.03264	1.02199	0.973889	1.04569	1.01462	0.945303	0.982891	1.02331	1.0003	0.491863	0.466133	0.625923	1.04112	1.01771	1.023
O76021	Ribosomal L1 domain-containing protein 1	RSL1D1	0.972731	1.08916	1.0364	0.934059	0.922986	0.962363	1.14443	1.15731	1.02111	1.10024	1.07021	1.00945	1.05038	0.982233	0.9982	0.930132	1.00358	0.977037	0.866029	0.87543	1.02673	1.03512	0.930441	0.799687	0.033244	0.0192906	1.00817	0.90622	1.1125
O76024	Wolframin	WFS1	1.07369	0.857564	1.13635	0.916621	2.03276	1.91123	0.98734	0.176102	0.492994	0.734946	1.34027	1.09551	0.19089	1.10076	0.954138	1.10249	1.38343	1.84726	1.32007	0.426295	1.06496	0.902752	1.21591	0.765961	0.598962	0.754732	0.847686	1.14174	0.742448
O76031	ATP-dependent Clp protease ATP-binding subunit clpX-like, mitochondrial	CLPX	1.0227	1.1348	0.733738	1.09522	0.637206	1.41942	0.804218	1.04345	1.16151	1.18589	0.986045	1.0911	1.13687	0.709061	0.774266	1.00986	1.21241	0.966402	0.832811	0.940754	1.00581	0.980537	0.992448	1	1	0.900169	0.974875	0.986717	0.987999
O76054	SEC14-like protein 2	SEC14L2	1.17816	0.950293	0.961217	1.20134	1.10453	0.611657	0.865375	0.925631	1.14094	0.883771	1.31915	0.929344	1.11947	1.03568	0.922764	1.02509	0.86276	1.03987	0.84559	0.968213	0.993239	1.03503	0.948305	0.630736	0.791485	0.758437	1.04207	0.95476	1.09145
O76070	Gamma-synuclein	SNCG	1.03852	1.21094	0.989908	1.17939	0.793005	0.747441	1.09697	1.08579	0.987132	0.87231	1.10445	0.937827	1.00123	0.933824	1.11251	1.00668	0.963562	0.937518	0.908256	1.0528	1.01434	0.993692	0.973763	0.742914	1	0.981388	0.97964	0.959993	1.02047
O76071	Probable cytosolic iron-sulfur protein assembly protein CIAO1	CIAO1	1.49777	0.684468	1.13343	0.871853	1.20814	1.20771	1.08221	1.01101	0.90733	1.16461	0.508001	0.892463	1.08568	0.850314	0.944552	0.869112	1.14987	1.28602	1.05696	0.840592	1.0671	0.907602	1.04051	0.544099	0.80538	0.40954	0.850531	0.975082	0.872266
O76094	Signal recognition particle subunit SRP72	SRP72	1.11493	0.704514	0.963212	0.995837	1.00504	1.08401	0.935437	0.889518	1.30669	1.05643	0.861972	1.05108	0.766059	0.958394	1.03418	0.839997	1.07446	1.02253	1.00776	1.01063	0.99991	0.954687	0.991074	1	0.890753	0.804698	0.954773	0.991164	0.963285
O94760	N(G),N(G)-dimethylarginine dimethylaminohydrolase 1	DDAH1	1.17084	0.951835	0.98232	1.11985	0.998017	0.892124	0.977833	0.907463	0.982887	0.958496	0.960732	1.13751	1.02694	0.944852	1.11055	1.00244	1.00954	1.01588	0.992714	0.937144	0.99813	1.02318	0.991543	0.847444	0.837573	1	1.0251	0.9934	1.03191
O94776	Metastasis-associated protein MTA2	MTA2	0.930761	0.760852	0.812898	0.466617	1.42472	1.38523	0.380109	0.875646	1.78819	1.02241	0.769319	1.12988	0.557874	0.867528	1.85987	0.775803	0.901126	0.716943	0.580383	1.10283	0.980558	1.03448	0.815417	0.812379	0.509614	0.804981	1.05499	0.831584	1.26865
O94822	E3 ubiquitin-protein ligase listerin	LTN1	1.06593	1.49677	1.14065	1.32352	0.585665	0.915536	1.04457	0.325465	1.30017	1.32127	0.276737	0.668146	0.631087	1.40482	0.758536	0.920035	1.03454	0.952001	1.2175	1.15844	1.02203	0.843433	1.0565	0.581006	0.791097	0.726716	0.825253	1.03373	0.798325
O94826	Mitochondrial import receptor subunit TOM70	TOMM70	1.13752	1.04328	0.834265	0.533969	1.0719	1.39061	0.95486	0.946811	0.869003	1.41723	0.98083	1.17586	0.975097	1.04913	0.948153	1.24499	1.08813	0.898804	1.01237	0.77909	0.975803	1.09105	1.00468	0.803708	0.782971	0.599927	1.1181	1.02959	1.08597
O94832	Unconventional myosin-Id	MYO1D	0.829646	1.1302	0.279436	1.45233	2.37655	0.329331	0.278132	1.26773	2.19022	1.40216	1.7139	0.382184	1.15622	0.241076	1.65036	0.148279	0.145609	0.25791	0.0360605	1.27122	1.12595	1.09098	0.371817	0.920398	0.11001	0.0704455	0.968942	0.330224	2.9342
O94855	Protein transport protein Sec24D	SEC24D	1.10793	0.986405	0.70332	0.795756	1.43891	0.885146	0.95721	0.955872	1.05538	1.02278	0.820157	1.14464	1.14468	1.11886	1.0267	1.00575	1.04411	0.873477	1.01792	0.919805	0.987326	1.0463	0.972212	0.715442	0.837358	0.620215	1.05974	0.984692	1.07621
O94874	E3 UFM1-protein ligase 1	UFL1	0.994448	1.39996	0.958421	1.02923	1.33595	0.692428	0.621998	0.824931	1.16471	0.923782	1.63359	0.665983	1.08026	1.03782	1.0104	0.773906	0.727145	1.07346	0.921874	0.982507	1.00245	1.05864	0.895778	0.705189	0.473158	0.744013	1.05605	0.893587	1.18181
O94875	Sorbin and SH3 domain-containing protein 2	SORBS2	1.01993	1.39539	0.953351	0.62089	0.909287	0.978862	0.92899	0.955032	0.962102	0.945419	0.855358	1.39527	1.2162	1.09311	1.37016	0.788287	0.916059	0.983116	0.907927	0.921585	0.969314	1.14592	0.903395	0.166008	0.352693	0.0640963	1.1822	0.931994	1.26846
O94880	PHD finger protein 14	PHF14	1.85764	2.2323	1.25474	0.521141	0.0921241	0.233022	1.69707	0.406248	0.39625	2.32884	0.527284	3.28844	0.791541	1.44331	2.11459	0.508091	0.625486	0.564249	0.345246	0.188068	0.965616	1.749	0.446228	0.112664	0.106328	0.0265882	1.81128	0.462118	3.91952
O94901	SUN domain-containing protein 1	SUN1	1.12636	1.54783	0.637552	0.894296	1.53018	1.00855	0.883875	0.660489	1.35803	1.36645	0.267725	0.408166	1.10645	1.2929	0.974434	0.931141	0.77925	1.03239	1.11262	0.861642	1.07191	0.902686	0.94341	0.629459	0.922882	0.825818	0.842131	0.880124	0.956833
O94903	Pyridoxal phosphate homeostasis protein	PLPBP	1.05342	0.776957	0.820679	0.976438	0.865236	1.02507	1.05292	0.897012	1.20974	1.01934	0.87897	0.994309	0.946227	0.960218	1.15068	0.963304	1.07026	1.02448	1.00024	1.05238	0.964165	0.991624	1.02213	0.625232	0.701625	0.665188	1.02848	1.06012	0.970154
O94905	Erlin-2	ERLIN2	1.11097	1.20854	0.982529	0.693943	1.33617	1.06097	0.849896	0.824441	1.14682	1.00162	0.862276	1.35649	1.1038	0.90208	0.84385	1.19587	1.20899	0.773925	0.782315	0.80384	1.02381	1.01169	0.952989	0.902564	1	0.940154	0.98816	0.930827	1.06159
O94906	Pre-mRNA-processing factor 6	PRPF6	0.993982	1.0057	0.77673	0.960245	1.01098	1.33791	0.820736	1.2223	1.14082	1.04466	0.928548	0.962242	1.03206	0.903297	1.11755	0.922003	0.947013	0.93766	0.808991	0.99288	1.02993	0.998059	0.921709	0.627249	0.165825	0.279851	0.969052	0.894921	1.08283
O94913	Pre-mRNA cleavage complex 2 protein Pcf11	PCF11	0.277675	1.66912	0.73011	0.974065	1.02596	1.76754	0.736704	0.308888	1.50565	0.747621	1.14542	1.4696	1.27399	1.63179	0.649976	0.66593	1.0138	1.91616	0.364782	0.309792	0.999524	1.15306	0.854092	0.764097	0.65228	1	1.15361	0.854499	1.35005
O94915	Protein furry homolog-like	FRYL	1.1876	1.11455	0.731209	0.845035	1.49334	1.13475	0.68924	1.62941	0.972221	1.32341	0.721843	0.507233	0.962184	0.847953	0.864806	0.982698	1.10138	1.02306	0.897207	0.999325	1.0886	0.871238	1.00073	0.457685	0.420633	0.37507	0.800332	0.91929	0.870598
O94919	Endonuclease domain-containing 1 protein	ENDOD1	1.1755	0.70792	0.737503	0.607366	1.31775	0.985006	0.675213	0.665873	1.14297	1.39558	1.00747	0.549044	0.999311	1.06729	1.16364	0.977915	0.669824	1.00031	1.3064	1.35257	0.890567	1.03039	1.0614	0.469647	0.730292	0.842729	1.157	1.19183	0.970779
O94925	Glutaminase kidney isoform, mitochondrial	GLS	1.08121	0.976347	0.898909	0.993624	1.2293	1.12686	1.01866	0.978162	1.02986	1.05465	0.883594	0.97753	1.03004	0.947984	0.967549	0.991119	0.888351	1.01036	1.0221	0.931969	1.03699	0.976891	0.968779	0.206969	0.294701	0.806097	0.942043	0.93422	1.00837
O94929	Actin-binding LIM protein 3	ABLIM3	1.20273	0.887775	0.648448	1.12805	1.33363	0.995846	1.23979	0.800349	1.32378	1.42525	0.401062	0.988561	0.824497	0.853873	0.811025	1.04802	1.10624	1.00264	0.8927	0.880971	1.06227	0.884045	0.986114	0.722354	0.588424	0.450249	0.832225	0.928311	0.896494
O94973	AP-2 complex subunit alpha-2	AP2A2	1.08565	1.20634	0.965453	1.01014	1.15871	1.02756	0.78915	1.11242	1.1964	1.09107	0.977808	0.973891	1.03206	0.991544	0.905582	0.985214	0.96738	0.848349	0.752729	0.863066	1.06131	0.995326	0.883348	0.187849	0.0244255	0.049586	0.937824	0.832314	1.12677
O94979	Protein transport protein Sec31A	SEC31A	1.1108	0.878482	0.969512	0.817427	1.26435	1.23548	0.842043	0.846302	1.22584	1.10415	0.795425	1.11072	0.979295	0.961279	1.11555	0.876643	0.949182	0.944441	0.786165	0.980539	1.02114	1.01107	0.907394	0.89589	0.170766	0.29646	0.990141	0.888611	1.11426
O95059	Ribonuclease P protein subunit p14	RPP14	1.11564	1.07189	1.04917	0.90015	1.37251	1.3316	0.979139	1.11828	1.59424	0.972593	0.544161	0.86335	0.151358	1.12347	0.887659	0.75659	0.742326	1.20196	1.22326	0.703203	1.17029	0.757098	0.925468	0.0464777	0.113223	0.343214	0.646931	0.790801	0.818071
O95104	Splicing factor, arginine/serine-rich 15	SCAF4	0.984544	0.946242	0.809167	0.771336	1.11836	1.40089	0.859097	0.944682	1.09424	1.04478	0.86403	1.07334	0.880332	1.0632	1.41921	1.10101	0.910583	0.823919	0.960552	0.918117	0.992063	1.05748	0.942835	0.761935	0.512576	0.629195	1.06594	0.950379	1.1216
O95159	Zinc finger protein-like 1	ZFPL1	1.63038	0.735174	0.986361	0.96157	1.04225	1.09251	0.829895	0.761357	0.935259	1.39872	1.21855	0.664332	0.575692	1.38904	1.00306	1.11683	1.04487	0.667378	0.923855	1.04383	0.997196	1.04156	0.959353	0.782669	1	1	1.04449	0.96205	1.0857
O95163	Elongator complex protein 1	ELP1	1.29674	0.775633	0.629615	0.830081	1.69959	1.25693	1.06321	0.828544	1.95094	0.903282	1.09814	1.10568	0.959293	0.177207	1.79834	0.30414	0.719148	0.429446	0.312835	0.955129	1.14792	1.00699	0.54414	0.565606	0.0177215	0.103716	0.87723	0.474022	1.85061
O95183	Vesicle-associated membrane protein 5	VAMP5	1.27666	0.306048	0.977681	0.555531	2.22413	1.88675	0.259683	0.797022	0.605351	0.983184	1.07445	1.23239	0.858804	0.877777	0.959228	1.79848	1.10929	0.524158	0.868561	1.10974	0.987651	0.997638	1.08204	0.964841	1	1	1.01011	1.09557	0.921993
O95197	Reticulon-3	RTN3	0.969291	0.63258	1.00179	0.722957	1.22897	1.01445	0.680319	0.754515	1.39721	1.29987	0.647971	1.0174	0.769775	1.06519	1.01845	1.13099	0.746404	1.06133	0.876257	1.28354	0.933565	0.969776	1.0197	0.765513	1	1	1.03879	1.09227	0.951037
O95202	Mitochondrial proton/calcium exchanger protein	LETM1	1.04156	1.1118	0.793025	1.02648	0.974025	1.26511	0.974937	1.11759	1.11517	0.907257	0.956192	1.05616	0.951446	1.03328	0.835362	0.905305	0.807183	0.896856	1.03595	1.04007	1.04663	0.956616	0.937072	0.151892	0.240318	0.705569	0.913993	0.89532	1.02086
O95208	Epsin-2	EPN2	1.13336	1.03115	0.974288	0.853706	0.640775	1.05604	0.895801	1.64127	0.98374	1.02571	0.865446	1.26999	1.10371	0.975288	0.565893	1.04985	1.16973	0.786799	0.997849	0.997931	1.02335	0.967673	1.00043	1	0.825651	1	0.945595	0.977606	0.967256
O95219	Sorting nexin-4	SNX4	0.325527	1.23782	1.27223	0.920173	1.48746	0.855433	0.918896	0.918267	1.10874	1.17689	1.64056	1.67655	0.300359	1.13267	0.958959	1.12066	1.21314	0.75234	0.303834	0.785375	1.00495	1.14766	0.83507	0.518696	0.535476	0.658711	1.14201	0.830957	1.37433
O95232	Luc7-like protein 3	LUC7L3	1.08377	0.936492	0.996678	1.20024	1.08501	1.28499	0.571836	1.04895	1.22783	0.952754	1.16005	1.04082	1.11219	1.0997	0.972203	0.579992	0.891361	0.889647	0.557364	1.04014	1.04842	1.05629	0.791701	0.915904	0.0521521	0.0506211	1.0075	0.755135	1.3342
O95236	Apolipoprotein L3	APOL3	0.881519	0.905413	0.754107	0.863219	1.33625	1.17115	0.76994	0.838287	1.46379	0.990847	0.75241	1.02346	1.05846	0.911538	1.39542	0.928837	0.680072	1.0787	0.929694	0.901544	0.998187	1.02202	0.903769	0.837304	0.543047	0.772808	1.02388	0.905411	1.13085
O95248	Myotubularin-related protein 5	SBF1	0.718648	1.53336	1.25403	1.43877	1.50898	0.668675	0.847404	0.486457	1.10643	1.02162	1.29779	0.183452	1.62155	1.31758	0.644222	0.251174	1.74944	0.548759	0.834701	0.930274	1.06253	1.01437	0.86287	0.838255	1	0.934467	0.954674	0.812092	1.17557
O95292	Vesicle-associated membrane protein-associated protein B/C	VAPB	1.01713	0.79384	0.623991	0.602108	1.06964	1.30312	1.03011	0.513655	1.34156	1.10027	0.897351	0.963053	0.694585	1.23178	1.0649	1.18114	0.933512	1.05705	0.984493	1.12757	0.921684	0.991991	1.05675	0.561367	0.651278	0.660477	1.07628	1.14654	0.938717
O95299	NADH dehydrogenase [ubiquinone] 1 alpha subcomplex subunit 10, mitochondrial	NDUFA10	1.17857	1.14075	1.00156	1.22789	0.741631	0.836292	0.928775	0.97128	1.25724	1.12908	0.953379	1.01325	1.06618	0.864829	1.06661	1.00026	0.942002	0.884462	0.729811	0.904456	1.03155	1.01555	0.892199	0.814255	0.10254	0.140376	0.984489	0.864908	1.13826
O95302	Peptidyl-prolyl cis-trans isomerase FKBP9	FKBP9	1.34171	0.978886	0.811701	0.811814	1.34861	1.33605	1.22536	1.17567	0.864743	1.37758	1.10962	0.160417	0.097639	1.18861	1.07001	0.994935	0.823974	1.47647	1.02152	0.959967	1.09939	0.83398	1.05537	0.747111	0.726766	0.540801	0.758581	0.959959	0.790222
O95336	6-phosphogluconolactonase	PGLS	1.20304	0.661861	1.06229	1.04209	0.964063	1.08126	1.02115	1.17792	1.03569	0.97822	0.789521	0.963421	1.00128	1.08075	1.06735	1.03134	0.999256	1.07035	0.835803	0.948819	1.02771	0.980091	0.977113	0.692146	1	0.956638	0.953666	0.950768	1.00305
O95340	Bifunctional 3'-phosphoadenosine 5'-phosphosulfate synthase 2	PAPSS2	1.17313	0.927654	1.05848	0.87689	1.20603	1.01322	0.94296	1.10392	0.877874	1.07944	1.10625	1.03404	1.15165	0.862666	0.943135	0.970659	1.13753	0.928119	1.02643	0.851028	1.02002	1.02953	0.982754	0.867667	0.798358	1	1.00932	0.963468	1.04759
O95352	Ubiquitin-like modifier-activating enzyme ATG7	ATG7	0.789836	0.78068	1.28374	0.925019	1.40081	0.936337	0.95356	0.646528	0.635453	0.751452	0.971677	1.37237	1.28131	1.19699	0.966062	1.05563	1.43769	1.28044	0.707208	0.995875	0.927996	1.08998	1.09537	0.60111	0.379228	0.970483	1.17455	1.18036	0.995077
O95372	Acyl-protein thioesterase 2	LYPLA2	1.10046	0.997344	0.929753	0.953164	0.733429	0.904542	0.827502	1.53217	0.731814	1.00746	1.16595	1.1103	1.42463	0.815641	1.00606	1.11565	1.08239	1.02233	0.981506	0.913052	0.967797	1.08834	1.02298	0.8497	0.518296	0.672356	1.12455	1.05702	1.06389
O95373	Importin-7	IPO7	1.06111	1.0027	0.98338	1.01081	1.27085	1.0936	0.799658	1.1515	1.13783	1.07038	0.789886	0.956502	1.09196	0.984882	0.862023	0.968114	0.931225	0.866377	0.940673	0.944355	1.05683	0.959273	0.930149	0.194088	0.0425103	0.544897	0.907693	0.880135	1.03131
O95379	Tumor necrosis factor alpha-induced protein 8	TNFAIP8	0.97979	1.51828	0.142629	1.47426	1.15703	1.17011	0.935989	2.24863	0.183779	1.30507	1.01967	1.06387	1.56354	1.07716	0.78952	1.30396	0.965741	1.03055	1.15752	0.364558	1.09005	1.13647	0.964466	0.842269	0.939332	1	1.04258	0.884787	1.17834
O95394	Phosphoacetylglucosamine mutase	PGM3	1.12321	1.12023	0.763433	0.773792	1.32763	1.11165	0.911645	1.03056	1.0514	1.00468	0.854474	1.00011	1.03693	0.961712	0.788138	1.03043	0.94089	1.11289	1.0784	0.963195	1.02373	0.941007	1.02516	0.364927	0.982491	0.317912	0.919197	1.0014	0.91791
O95433	Activator of 90 kDa heat shock protein ATPase homolog 1	AHSA1	1.0674	0.89523	0.932841	0.929465	1.24346	1.13353	0.843353	0.880593	1.12964	1.19751	0.772701	1.10361	1.01005	0.868617	1.12696	0.900462	0.933827	1.04374	0.874895	0.99123	1.00617	1.01324	0.948832	0.926509	0.873476	0.540866	1.00703	0.943015	1.06789
O95456	Proteasome assembly chaperone 1	PSMG1	1.13518	1.04731	0.845726	1.07389	1.55819	1.57294	1.02178	1.1396	1.26704	0.988351	0.821616	1.09803	1.00189	0.203723	0.306286	0.868623	1.03275	1.16231	0.951019	0.818361	1.18463	0.736649	0.966612	0.0490861	0.0581794	0.168276	0.62184	0.815963	0.762094
O95470	Sphingosine-1-phosphate lyase 1	SGPL1	0.753695	1.3662	0.992788	1.05993	1.09019	0.916273	1.00974	1.06003	1.08971	1.07797	0.817437	0.794058	0.95096	1.37748	0.788918	1.1358	0.713988	1.01458	0.989222	0.955657	1.03762	0.967804	0.96185	0.745668	1	0.956311	0.932717	0.926979	1.00619
O95479	GDH/6PGL endoplasmic bifunctional protein	H6PD	0.630737	1.32941	0.623248	1.26638	1.72869	1.2938	1.06093	0.958088	0.889204	0.817882	1.40222	0.98118	1.12101	1.3352	1.27811	0.364378	1.1183	1.27736	0.448476	0.593095	1.08672	1.15593	0.760323	0.63019	0.191347	0.182806	1.06369	0.699649	1.52032
O95486	Protein transport protein Sec24A	SEC24A	0.949937	0.786335	0.248301	1.19051	1.35968	1.17057	0.87064	1.00593	1.63584	1.1962	1.22976	0.617126	1.18416	0.908663	0.922125	0.789454	0.712381	0.754881	0.904065	0.963806	1.02419	1.00967	0.824917	0.92525	0.226574	0.280659	0.985822	0.805431	1.22397
O95487	Protein transport protein Sec24B	SEC24B	1.12763	0.351324	1.0223	0.67327	1.44272	0.888581	0.881425	0.812821	0.949522	0.961651	1.58465	1.26108	1.08957	0.816534	0.880353	0.994112	1.05714	1.02703	1.28747	0.970651	0.905509	1.09897	1.06728	0.296273	0.473585	0.794467	1.21365	1.17865	1.0297
O95571	Persulfide dioxygenase ETHE1, mitochondrial	ETHE1	1.03178	1.01141	0.892836	1.08334	1.116	0.828723	0.915466	0.925486	1.19001	0.998832	1.06729	0.996824	1.0476	0.921923	1.03466	0.956518	1.01819	1.01507	0.922383	0.917811	0.999451	1.01119	0.965996	0.783018	0.659172	0.399031	1.01175	0.966527	1.04678
O95573	Long-chain-fatty-acid--CoA ligase 3	ACSL3	1.01782	0.912378	0.79847	0.980212	1.20066	1.04471	0.913066	1.11299	1.04714	1.1267	0.864869	1.02956	0.843679	1.06899	0.905195	1.09735	0.852954	1.08161	0.848923	1.1028	1.00305	0.973165	0.996728	1	0.92435	1	0.970208	0.993699	0.97636
O95671	N-acetylserotonin O-methyltransferase-like protein	ASMTL	1.04158	0.606459	0.905748	0.924648	1.09736	1.10839	1.2465	0.783678	1.34412	0.945773	0.653641	1.04829	1.24869	0.704126	1.07957	0.827419	0.752381	0.793931	1.02217	1.2607	1.0065	0.946681	0.931321	0.902311	1	0.901195	0.94057	0.925309	1.01649
O95674	Phosphatidate cytidylyltransferase 2	CDS2	0.786375	0.656773	0.806268	0.707972	1.56288	1.32685	0.738608	0.726327	1.39183	1.29336	0.911978	0.562794	0.543742	0.90585	1.22497	1.00076	0.719454	1.47807	0.968446	1.14743	0.967097	0.907116	1.06283	0.717033	0.830885	1	0.937978	1.09899	0.853489
O95696	Bromodomain-containing protein 1	BRD1	0.0988234	1.28399	0.834232	1.17657	1.5494	1.02723	1.02376	1.07525	1.0795	1.47213	0.939131	0.228168	1.17242	0.913512	1.07969	0.827165	1.00354	1.25598	1.09227	0.89386	1.01653	0.96751	1.01456	1	0.989177	1	0.951777	0.998065	0.953622
O95714	E3 ubiquitin-protein ligase HERC2	HERC2	0.157232	0.129376	1.08627	0.82005	1.45263	1.20225	0.955509	0.57169	1.05215	1.0208	0.901048	2.21457	1.31961	1.11364	1.38063	1.13211	1.03507	0.117664	1.07605	1.10475	0.82524	1.32505	0.893128	0.138623	0.768538	0.171953	1.60565	1.08226	1.48361
O95721	Synaptosomal-associated protein 29	SNAP29	0.323986	0.75187	1.23316	0.238442	0.341831	1.16169	1.28815	1.07581	1.15131	1.41485	0.381429	1.62555	0.336434	1.54871	2.79512	1.5006	0.575736	0.308882	0.244623	1.27526	0.840693	1.35035	0.78102	0.563396	0.826635	0.2983	1.60624	0.92902	1.72896
O95747	Serine/threonine-protein kinase OSR1	OXSR1	0.972433	0.996384	0.832202	0.856221	1.30707	1.06877	0.872094	0.989484	1.28457	1.13663	0.831651	0.968378	0.978167	0.798714	1.22705	0.963635	0.843172	1.01999	0.795526	0.986648	1.01991	0.990098	0.921794	0.725061	0.50811	0.565125	0.970767	0.903796	1.0741
O95757	Heat shock 70 kDa protein 4L	HSPA4L	1.03945	1.13606	0.867516	1.09903	1.04039	0.792124	1.09468	0.765125	1.21777	0.981911	0.493656	1.03957	0.974712	1.77732	1.08296	0.85721	1.05842	1.15021	0.625153	0.844474	1.00579	1.05836	0.907094	0.750153	0.973483	0.611335	1.05226	0.901868	1.16675
O95772	STARD3 N-terminal-like protein	STARD3NL	1.41646	0.941708	1.86796	0.215662	0.375026	1.78227	0.967311	0.457628	2.92667	1.11827	0.193489	0.558637	0.280602	0.294665	0.583659	0.155597	0.974635	0.314036	1.47771	1.08567	1.21674	0.504887	0.801529	0.105607	0.393489	0.274306	0.414949	0.65875	0.629904
O95777	U6 snRNA-associated Sm-like protein LSm8	LSM8	1.05375	0.931157	0.9181	0.964717	0.824548	1.13029	0.864263	0.95655	1.35879	1.03366	0.817903	1.11715	0.974325	1.04057	0.987064	1.07586	0.852482	1.10467	0.893429	0.870969	1.00024	0.995112	0.959483	0.936771	1	0.860894	0.994873	0.959252	1.03713
O95782	AP-2 complex subunit alpha-1	AP2A1	1.02193	1.0051	0.936202	1.0185	1.19356	1.05617	0.808833	1.02164	1.31996	1.12294	0.820388	0.9579	0.898547	1.05854	0.93783	0.856735	0.866091	0.982235	0.816794	0.99007	1.04243	0.966024	0.902385	0.350696	0.0798928	0.247904	0.926702	0.865653	1.07052
O95786	Probable ATP-dependent RNA helicase DDX58	DDX58	0.994387	0.84298	1.07412	0.528302	1.4094	0.967184	1.11798	0.871345	0.93932	0.887511	0.80023	0.994347	0.807488	1.04391	1.5414	1.50835	0.829204	0.985863	0.816396	1.05049	0.971667	1.01248	1.03806	1	1	0.870705	1.042	1.06833	0.975358
O95793	Double-stranded RNA-binding protein Staufen homolog 1	STAU1	1.12932	1.15223	0.896284	1.09098	0.576311	0.828458	1.07266	0.777996	0.890843	1.19941	0.967808	1.26017	1.10617	1.06401	1.24385	1.03067	0.812235	0.826764	1.16539	1.0088	0.935009	1.14024	0.968772	0.0473801	0.697862	0.0659331	1.21949	1.03611	1.17699
O95810	Caveolae-associated protein 2	CAVIN2	1.35116	0.929311	1.00503	1.17531	0.535853	1.19584	0.558942	0.877352	0.584828	1.48968	0.788104	1.43898	0.903981	1.02866	2.01884	0.821259	0.663027	0.651572	0.863203	1.26712	0.912625	1.27804	0.853236	0.127711	0.673684	0.18351	1.4004	0.934924	1.49788
O95816	BAG family molecular chaperone regulator 2	BAG2	1.11551	1.08963	1.00286	0.867813	0.385604	1.06375	0.873834	1.03651	0.953081	1.49122	0.916851	1.28979	1.11928	0.876411	1.37793	1.11383	0.634652	0.579006	1.02908	1.11514	0.932065	1.17858	0.894342	0.163667	0.77198	0.112812	1.26448	0.959528	1.31782
O95831	Apoptosis-inducing factor 1, mitochondrial	AIFM1	0.984454	0.838085	0.945728	0.955161	1.37056	1.04383	1.00295	0.798256	1.19288	1.06148	0.899408	0.761331	0.813078	0.903457	1.21551	1.044	0.876032	1.0932	1.04688	0.980428	1.01466	0.942377	1.00811	0.603936	0.920938	1	0.928765	0.993546	0.934799
O95861	3'(2'),5'-bisphosphate nucleotidase 1	BPNT1	1.27994	0.745198	1.08969	0.945575	1.17298	1.33918	0.965721	0.823533	1.26201	1.01053	1.20934	0.571401	0.494727	1.47071	1.04115	0.843489	0.785733	0.993691	0.820061	0.936671	1.06931	0.966308	0.875929	0.77446	0.071792	0.544753	0.90367	0.81915	1.10318
O95864	Acyl-CoA 6-desaturase	FADS2	0.956983	0.842411	0.976681	1.13077	0.746575	1.41867	0.350812	0.811354	1.31208	0.787654	1.05494	0.894433	0.985577	1.13928	1.09476	0.739188	0.935259	0.647555	1.07174	1.3956	0.949592	0.992774	0.957869	1	0.9583	1	1.04547	1.00872	1.03644
O95865	N(G),N(G)-dimethylarginine dimethylaminohydrolase 2	DDAH2	1.25035	0.790711	0.965196	0.811604	0.821838	1.2806	0.70288	0.948189	1.35391	0.912502	0.819642	1.09527	1.18312	0.902251	1.16254	0.886344	0.973272	0.968643	0.69471	1.06125	0.991698	1.01255	0.916845	0.830017	0.663378	0.781405	1.02103	0.92452	1.10439
O95881	Thioredoxin domain-containing protein 12	TXNDC12	1.14646	0.875116	1.04032	1.09614	0.382273	1.09482	1.03092	1.13521	0.822039	0.987323	1.15611	1.35308	1.07234	1.0006	1.43683	0.869135	0.695853	0.820309	1.03694	1.06307	0.958144	1.16771	0.897062	0.0964992	0.545065	0.0522629	1.21873	0.93625	1.30171
O95905	Protein ecdysoneless homolog	ECD	0.802319	1.10596	1.02527	1.10538	0.984552	0.778202	1.1513	1.23506	0.900026	1.41498	1.07459	1.28624	1.31184	1.01681	0.816025	0.158607	0.908486	1.0628	1.00758	0.976971	1.00979	1.15341	0.82289	0.243313	0.260216	0.259354	1.14224	0.814916	1.40166
O95954	Formimidoyltransferase-cyclodeaminase	FTCD	0.534628	0.906764	1.2651	0.74672	1.09173	2.63367	0.820935	1.30991	1.36985	0.609388	0.552598	0.910176	0.815858	2.15996	1.46975	0.54573	0.795305	0.345483	0.693194	0.526695	1.18659	1.08629	0.581281	0.743629	0.0353019	0.0980373	0.915472	0.489876	1.86878
O96000	NADH dehydrogenase [ubiquinone] 1 beta subcomplex subunit 10	NDUFB10	1.28108	1.14533	0.5804	0.981353	0.325251	1.00639	1.013	0.760792	0.922964	1.37756	0.553618	1.24471	0.684476	1.07858	1.60491	1.54319	0.550629	0.864191	1.18698	1.18582	0.890728	1.09064	1.06616	0.83848	0.508225	0.911063	1.22444	1.19695	1.02296
O96005	Cleft lip and palate transmembrane protein 1	CLPTM1	1.03299	0.548051	0.991231	0.99584	0.861847	1.19666	0.481366	0.914896	0.821377	1.17402	0.529032	1.28999	1.04213	0.899174	0.964052	1.0447	0.853175	0.882715	0.930307	1.86254	0.871583	0.983066	1.11469	0.566086	0.636604	0.519046	1.12791	1.27892	0.881921
O96008	Mitochondrial import receptor subunit TOM40 homolog	TOMM40	1.99345	0.220457	1.38605	0.205709	1.4393	1.16685	0.591021	1.35823	1.35512	1.83966	0.988603	1.7055	0.26185	0.82742	0.688994	1.32841	1.04932	0.195028	0.215897	0.914011	1.07958	1.052	0.740532	0.927427	0.74689	0.501981	0.97446	0.685947	1.42061
O96011	Peroxisomal membrane protein 11B	PEX11B	1.37757	1.17866	1.53118	0.753608	2.71763	2.06433	0.361786	0.157825	0.851205	0.264607	0.28949	1.1929	1.5442	0.222756	1.95231	0.38495	0.154584	1.43851	0.918653	0.896031	1.22153	0.911042	0.758545	0.64281	0.540578	0.669399	0.74582	0.620979	1.20104
O96019	Actin-like protein 6A	ACTL6A	1.33796	0.991539	0.827988	0.865005	1.20389	0.943855	0.855198	0.981011	1.09155	1.00894	0.724972	1.21834	0.960585	1.15303	0.87319	1.15089	0.987299	1.13013	1.05312	0.774968	1.01089	0.989844	1.01928	1	0.91923	1	0.979181	1.0083	0.97112
P00167	Cytochrome b5	CYB5A	1.18589	0.902821	0.574499	1.35046	0.12225	0.5714	0.938596	0.982649	1.67308	0.607709	1.18827	0.573702	1.00303	0.943083	1.65877	1.15253	0.809277	0.576426	0.737406	1.38753	0.922405	0.995762	0.932634	1	0.959265	1	1.07953	1.01109	1.06769
P00338	L-lactate dehydrogenase A chain	LDHA	0.965355	0.932097	0.941501	0.889685	1.26605	0.991214	0.951084	1.20066	1.11558	1.03752	0.801756	1.01959	1.06691	1.0346	0.919809	0.918895	0.925662	1.04189	1.01683	0.923859	1.02814	0.980032	0.965427	0.610783	0.646855	0.749632	0.953211	0.939006	1.01513
P00367	Glutamate dehydrogenase 1, mitochondrial	GLUD1	1.14104	0.778142	0.949154	0.875813	1.32041	1.35556	1.04984	0.834642	1.04975	1.16013	0.949801	0.87642	0.806371	1.13226	1.03158	1.01239	0.995467	1.0598	0.886057	0.842804	1.03937	0.992762	0.959305	0.875704	0.899125	0.613048	0.955155	0.922965	1.03488
P00387	NADH-cytochrome b5 reductase 3	CYB5R3	0.725194	0.595252	1.01924	0.800459	1.41424	1.16062	0.717571	0.977566	1.31933	0.717092	0.721299	0.723541	0.766121	1.06117	0.851338	1.12423	1.12528	1.36682	1.02926	1.23253	0.96994	0.806761	1.17562	0.13623	0.104979	0.00186296	0.831763	1.21206	0.686241
P00390	Glutathione reductase, mitochondrial	GSR	1.17282	0.612383	0.815637	1.1322	1.27485	1.0693	1.01476	0.743552	1.26306	1.06882	0.948088	1.0523	0.834948	1.04665	1.05978	0.963375	0.822788	1.00148	0.91449	0.96283	1.01095	1.00177	0.932992	0.912401	0.516219	0.463642	0.990914	0.922886	1.07371
P00403	Cytochrome c oxidase subunit 2	MT-CO2	0.884147	0.969089	0.795153	0.78182	1.61613	1.35415	0.542878	0.870513	1.38958	1.11339	0.821872	0.953518	0.756329	1.07465	1.28471	0.945557	0.727161	1.06725	0.695273	0.983616	1.02261	1.00075	0.883771	0.871204	0.449886	0.792915	0.978623	0.864233	1.13236
P00441	Superoxide dismutase [Cu-Zn]	SOD1	1.13307	0.91471	1.00163	1.10549	0.712749	0.874385	1.17355	1.08978	0.855195	0.925515	0.786044	1.08675	0.904021	1.07264	1.34547	1.13375	0.874091	0.89478	1.0167	1.12224	0.984506	1.02007	1.00831	1	1	0.896145	1.03613	1.02418	1.01166
P00491	Purine nucleoside phosphorylase	PNP	1.21631	1.02089	0.967089	0.549326	1.57038	1.24075	0.681126	0.832477	1.11501	1.18038	0.65698	1.38476	1.38911	0.759204	1.0827	0.744381	0.993446	0.947258	0.667604	0.942908	1.02148	1.07552	0.859119	0.726693	0.266533	0.383434	1.0529	0.84105	1.25189
P00492	Hypoxanthine-guanine phosphoribosyltransferase	HPRT1	1.06208	0.883583	0.991695	1.01532	1.03996	0.793317	0.998511	0.999018	1.10044	1.04526	0.858001	0.984651	1.05594	1.06776	1.05124	0.926192	0.925727	1.05007	1.02533	1.01273	0.987102	1.01048	0.98801	0.881046	0.981147	1	1.02368	1.00092	1.02274
P00505	Aspartate aminotransferase, mitochondrial	GOT2	1.07254	1.03048	0.977623	0.961932	1.14557	1.0506	0.862868	1.02686	1.01729	1.0852	0.961181	1.06655	1.06973	1.04768	0.92474	0.876192	1.04058	1.04997	0.900627	0.907252	1.0162	1.02585	0.954925	0.786686	0.248168	0.36494	1.0095	0.939706	1.07427
P00533	Epidermal growth factor receptor	EGFR	0.249272	1.48052	1.09051	0.429941	0.656605	1.34048	0.531817	1.4681	1.25534	1.84764	0.97308	1.03288	0.935703	1.11745	1.62398	0.340871	0.776022	1.2261	0.324057	1.02214	0.944732	1.25512	0.737839	0.238541	0.366812	0.119684	1.32855	0.781004	1.70108
P00558	Phosphoglycerate kinase 1	PGK1	1.027	0.855663	0.907887	1.01761	1.20276	1.08638	1.00964	0.921983	1.1897	0.918014	0.876397	1.0518	1.01342	0.981742	0.982535	0.96979	0.898958	1.04495	0.958309	0.947873	1.02429	0.970652	0.963976	0.37667	0.56631	0.838228	0.947631	0.941113	1.00693
P00568	Adenylate kinase isoenzyme 1	AK1	1.17507	1.38012	1.12578	1.11728	0.388025	0.728446	1.08694	1.27687	0.930122	0.943945	1.21575	1.05042	1.20101	0.911695	1.26314	0.892665	0.999971	0.545056	0.856602	0.990483	1.02318	1.09766	0.856955	0.512386	0.290535	0.0867824	1.07279	0.837537	1.28088
P00738	Haptoglobin	HP	0.528859	0.724173	0.634575	0.385698	0.373095	3.48641	0.788251	1.19412	0.941597	1.95307	1.17761	0.89494	0.134744	0.471721	1.32136	0.987809	1.91864	2.61713	0.155549	0.184525	1.00631	0.992241	1.17273	0.971581	1	1	0.986021	1.16538	0.846095
P00748	Coagulation factor XII	F12	1.10837	0.231646	0.777223	0.942497	1.19989	1.72255	0.801715	0.633831	1.55919	0.833859	0.410838	0.67639	1.1203	0.893988	1.60412	1.21468	0.674447	1.09303	1.01494	0.963655	0.997434	0.92325	0.99215	1	0.975108	1	0.925625	0.994703	0.930554
P00750	Tissue-type plasminogen activator	PLAT	1.22314	1.68334	2.27642	0.98105	0.471659	0.813239	0.697653	1.61734	0.623632	0.598031	0.83174	1.11356	1.02424	1.41332	0.577183	2.00966	0.368406	0.746936	1.21286	0.546478	1.15416	0.926346	0.976868	0.977433	0.890273	0.865222	0.802612	0.846386	0.948281
P00846	ATP synthase subunit a	MT-ATP6	1.0586	1.09112	1.01643	0.882615	0.778534	1.22254	0.601254	1.25736	1.13178	1.27166	0.809329	1.03738	0.732492	1.16273	0.799043	1.07955	0.884375	1.13324	1.00091	0.958641	1.00447	0.968772	1.01134	1	0.93113	1	0.964462	1.00684	0.957905
P00918	Carbonic anhydrase 2	CA2	1.08352	0.950085	0.968878	0.99981	0.744168	0.983361	1.0419	0.976171	1.16391	1.15756	0.896174	0.726312	1.0933	1.045	1.02262	0.970034	0.903342	1.03796	1.02588	1.02305	0.9902	0.990163	0.992052	0.999572	1	1	0.999962	1.00187	0.998095
P00966	Argininosuccinate synthase	ASS1	1.01598	0.938254	0.766242	0.821802	0.935415	1.85689	1.10079	1.19139	0.682273	0.708953	1.06477	1.26356	1.27892	0.273765	0.728833	1.52692	0.953575	1.18379	1.37941	0.823099	1.03434	0.886466	1.17336	0.430515	0.601161	0.472901	0.857038	1.13441	0.755494
P01008	Antithrombin-III	SERPINC1	1.54611	2.78983	0.708165	1.01171	0.799737	0.757591	1.33144	1.46908	0.324696	1.46457	2.40826	0.136926	0.283675	0.627674	0.186182	0.84516	0.817448	0.992162	0.507078	1.33391	1.19315	0.851215	0.899151	0.624025	0.819137	0.896773	0.713418	0.753593	0.946688
P01011	Alpha-1-antichymotrypsin	SERPINA3	2.67734	1.05644	0.461087	0.857689	0.49952	0.364688	0.92608	0.387579	0.85557	0.901247	1.58657	2.64529	1.49647	0.831031	0.531243	1.37898	0.64957	0.89644	1.13753	0.502034	0.898443	1.33197	0.912911	0.378285	0.957514	0.657338	1.48254	1.0161	1.45904
P01023	Alpha-2-macroglobulin	A2M	0.295972	1.87726	0.85754	2.17437	0.409276	1.20845	0.228168	2.86677	0.968254	1.09131	1.3768	0.93161	1.36058	0.372155	0.291719	0.618476	0.688724	0.542675	0.776251	1.0477	1.20956	0.904028	0.734765	0.574535	0.414478	0.40392	0.747401	0.607464	1.23036
P01024	Complement C3	C3	1.5579	1.24684	0.729557	1.7009	0.33962	0.775057	1.16023	1.42479	1.13734	1.43854	1.63525	0.184732	0.914568	0.275071	0.90301	0.773717	0.993617	0.333341	0.309155	1.51471	1.11914	0.891862	0.784909	0.593271	0.582236	0.727335	0.796919	0.701351	1.13626
P01857	Immunoglobulin heavy constant gamma 1	IGHG1	3.21208	0.378091	0.637672	1.99231	1.437	1.12815	0.511366	1.55232	0.850691	1.5553	0.412466	1.17614	0.852652	0.50495	0.469327	1.27507	1.63569	0.292108	0.598644	0.338634	1.29996	0.828474	0.82803	0.524196	0.336712	0.99883	0.637305	0.636963	1.00054
P01891	HLA class I histocompatibility antigen, A-68 alpha chain	HLA-A	1.02272	0.91568	0.79408	0.984243	1.40514	1.13777	0.686797	0.655765	1.27379	1.0473	0.980524	0.952487	0.908488	0.955429	1.27705	1.09097	0.930393	0.929122	0.905616	0.936419	0.986221	1.02021	0.958503	1	0.752179	0.949759	1.03447	0.971895	1.06438
P01893	Putative HLA class I histocompatibility antigen, alpha chain H	HLA-H	1.19277	1.25407	0.968891	1.03188	0.982997	0.650757	0.887197	0.968662	0.785987	0.981679	1.32496	1.19929	1.04123	0.935327	1.30304	1.0722	1.1839	0.970748	0.626927	0.925751	0.969246	1.13092	0.955905	0.244062	0.898154	0.191929	1.16681	0.986236	1.18309
P02452	Collagen alpha-1(I) chain	COL1A1	0.759757	0.80343	0.925928	0.796294	1.28001	1.06149	0.829872	0.5821	1.00893	1.15201	1.05381	1.00234	1.13379	0.608343	1.05817	1.0822	0.701861	1.16245	0.965066	1.51161	0.894201	1.00141	1.08464	0.441644	0.544432	0.566273	1.11989	1.21297	0.923269
P02533	Keratin, type I cytoskeletal 14	KRT14	0.843966	0.248493	0.67136	0.413403	0.712087	6.93271	0.0884287	0.166921	0.408808	2.14711	0.849506	1.19453	0.190241	0.241555	0.837297	0.220225	1.09516	3.01953	0.139266	0.585295	1.16513	0.91004	1.0119	1	0.857011	1	0.781062	0.868482	0.899342
P02545	Prelamin-A/C	LMNA	1.02144	0.853327	0.854647	0.949211	1.25646	1.0341	0.888086	0.853712	1.35744	1.05119	0.935007	1.09608	0.965572	0.916311	1.21764	0.928679	0.856895	0.875369	0.825299	0.953046	1.0076	1.0303	0.887858	0.758306	0.114768	0.0458468	1.02253	0.881159	1.16043
P02549	Spectrin alpha chain, erythrocytic 1	SPTA1	1.33293	1.80395	0.0347213	1.28039	0.460935	0.0929462	0.522104	1.23211	2.57377	2.59079	1.05278	0.0693324	1.30052	1.7315	1.24444	1.32729	0.0363068	0.530725	0.0451583	0.0817805	1.03709	1.33156	0.404251	0.480847	0.137085	0.112344	1.28393	0.389792	3.29389
P02647	Apolipoprotein A-I	APOA1	1.95571	2.21925	0.707655	0.783813	0.710493	0.688163	0.885809	0.454713	0.652492	1.26537	1.62973	0.792901	0.675439	0.684166	0.583741	1.47995	1.03506	0.759397	0.988233	1.19771	1.00646	0.938557	1.09207	0.790782	1	1	0.932537	1.08507	0.859429
P02649	Apolipoprotein E	APOE	1.047	2.16096	0.624366	0.175157	0.293664	1.00744	0.392413	0.151514	0.573737	1.31519	1.19794	0.116604	0.385667	0.0911496	0.167131	1.84975	1.97555	2.08246	2.0282	1.89519	0.714028	0.545613	1.96623	0.569716	0.000141123	0.000136162	0.764135	2.75372	0.277492
P02679	Fibrinogen gamma chain	FGG	1.18341	1.386	0.371005	0.789715	1.23626	0.583982	1.24253	0.957312	1.01449	0.901319	1.06252	1.27153	0.353667	1.54947	0.94541	0.957909	0.612828	1.33325	1.80656	0.713165	0.973856	1.01399	1.08474	0.830242	1	1	1.04121	1.11386	0.93477
P02686	Myelin basic protein	MBP	0.253148	1.85304	0.457933	1.42539	1.81392	0.58184	0.484466	0.763494	0.792047	1.87958	0.805872	2.34526	0.710718	1.71183	1.9762	0.331553	0.517758	0.345447	1.38888	0.384796	0.936141	1.57158	0.593686	0.0938862	0.215551	0.032785	1.67878	0.634184	2.64715
P02730	Band 3 anion transport protein	SLC4A1	0.365961	0.339737	0.901648	1.4867	0.408541	1.98864	1.06888	0.317037	0.656878	0.647551	0.558137	1.57407	0.993089	1.80455	1.11801	1.06876	0.877138	1.4396	1.44318	1.14251	0.837114	1.1159	1.19424	0.458017	0.340331	0.71685	1.33303	1.42661	0.934403
P02751	Fibronectin	FN1	1.07098	0.951354	0.973183	1.02545	1.14098	1.02967	0.930881	0.943869	0.941691	1.08156	0.990692	1.029	1.03284	1.02353	1.00734	1.05936	1.03682	1.05477	0.899641	0.917353	1.00089	1.02749	0.993589	0.931961	0.852909	0.504503	1.02657	0.9927	1.03412
P02760	Protein AMBP	AMBP	1.52269	0.0342576	0.979133	1.3092	1.39413	1.25846	0.055374	0.20119	1.25725	1.37412	0.836939	1.30965	1.36466	1.21576	2.01479	0.255217	0.923113	0.992805	0.203705	1.12016	0.890187	1.35265	0.699	0.113319	0.475733	0.0518047	1.51951	0.785229	1.93512
P02765	Alpha-2-HS-glycoprotein	AHSG	2.20131	1.28604	0.642794	0.860754	0.400715	0.337616	1.47901	1.10919	0.607584	1.24673	1.25314	0.435619	0.228794	1.04426	1.40641	0.950358	0.805989	0.502651	0.563445	2.015	0.991669	0.935825	0.967489	1	0.938919	1	0.943687	0.975617	0.967272
P02768	Serum albumin	ALB	1.77196	1.44427	0.821379	0.897826	0.380467	0.349328	1.56676	1.29957	0.894353	0.884208	0.997831	0.267189	0.188394	0.783989	1.07786	0.988231	0.856562	0.649604	0.655233	2.16531	1.04732	0.699912	1.06299	0.379638	0.959047	0.36305	0.668287	1.01496	0.658438
P02774	Vitamin D-binding protein	GC	0.206418	0.665406	0.453883	1.81391	0.412183	0.561291	0.579675	2.2643	1.70896	0.759158	0.37811	3.25448	0.457277	1.50827	0.608827	0.520737	0.359294	0.427773	1.20383	1.07363	0.962892	1.16102	0.717053	0.682627	0.603557	1	1.20576	0.744687	1.61916
P02786	Transferrin receptor protein 1	TFRC	1.05099	1.14384	0.912325	0.888124	1.22219	1.05199	0.86619	1.01034	1.13071	1.14417	1.08017	0.934614	0.930005	0.918518	0.796567	0.926453	0.874625	0.991315	0.968295	1.01393	1.03074	0.967341	0.954923	0.472023	0.346754	0.815012	0.938488	0.926441	1.013
P02788	Lactotransferrin	LTF	1.77479	1.13332	1.15816	1.04185	0.881794	0.585296	1.6413	1.15033	0.849681	0.809455	1.25634	0.69586	0.466487	1.01556	1.05028	0.765823	0.813636	0.66142	0.88986	1.25454	1.13517	0.882329	0.877055	0.200082	0.323936	0.970546	0.777266	0.77262	1.00601
P02792	Ferritin light chain	FTL	1.11329	1.03409	1.05056	1.07086	0.512272	1.1391	0.952411	1.13372	0.790685	1.0442	1.06298	1.3253	0.975239	0.872736	0.735162	1.09641	1.00728	1.38244	1.03014	0.940221	0.977444	1.0026	1.0913	0.802303	0.753103	0.605804	1.02574	1.11648	0.918726
P02794	Ferritin heavy chain	FTH1	1.26701	0.715221	1.16599	1.0557	0.792867	1.07566	0.954452	0.859686	0.97506	0.860743	1.03498	1.41826	0.822202	0.848994	1.20042	1.14757	0.778946	0.954885	0.896209	1.10004	0.984628	1.03093	0.97553	0.999383	0.913519	1	1.04703	0.99076	1.05679
P04004	Vitronectin	VTN	0.724605	3.80147	0.653395	0.769305	0.512812	0.71094	1.43491	0.703682	0.458827	2.67951	2.45775	0.428769	0.52594	0.630653	0.569168	0.810023	0.670857	0.84042	0.922439	0.617849	1.08555	1.2153	0.772318	0.80461	0.553665	0.875068	1.11952	0.711453	1.57357
P04040	Catalase	CAT	0.786291	1.33893	0.97029	1.02356	1.35867	1.24891	0.577335	0.765177	1.00391	1.41452	0.942815	0.940416	1.19533	1.21928	1.15907	0.515169	0.810097	0.813467	0.841179	1.03584	1.00812	1.14524	0.80315	0.228593	0.142319	0.0234254	1.13602	0.796682	1.42593
P04062	Lysosomal acid glucosylceramidase	GBA	1.10713	0.346736	0.646729	1.04281	1.04728	1.30801	0.996855	1.04769	1.01588	0.803688	0.947009	0.60212	1.1144	1.22309	1.26897	0.768485	1.22795	1.21096	1.25699	1.00067	0.951014	0.993213	1.09301	0.752962	0.799754	0.679864	1.04437	1.14931	0.908695
P04075	Fructose-bisphosphate aldolase A	ALDOA	0.906631	0.761492	1.13554	1.12502	1.27277	1.04742	0.852432	1.0663	1.13915	0.964538	0.666985	1.17486	0.884606	1.11344	0.994715	0.884903	1.00332	1.2308	0.780578	0.927668	1.03409	0.966524	0.965453	0.656341	1	0.991268	0.934666	0.93363	1.00111
P04080	Cystatin-B	CSTB	1.17812	0.76713	0.986759	1.47187	0.705367	0.892146	1.14637	0.730239	1.15549	1.21021	0.871459	0.602053	0.839379	1.22982	1.26783	1.06781	0.524798	0.825286	1.15712	1.10762	1.00372	1.00346	0.936529	0.998402	1	0.986574	0.999737	0.933056	1.07147
P04083	Annexin A1	ANXA1	1.13781	0.992167	0.897774	0.999563	0.639157	1.20708	0.917909	0.958262	1.07471	1.14626	0.962807	1.11257	1.09972	1.05157	1.06448	1.00222	1.04321	0.971086	0.742713	0.952102	0.980493	1.0729	0.942267	0.189235	0.591774	0.102756	1.09425	0.961013	1.13864
P04114	Apolipoprotein B-100	APOB	0.663889	0.819726	0.849091	1.1386	1.03557	0.876021	0.825582	0.796125	0.823668	0.509496	0.772771	0.461632	0.956572	0.634446	0.626214	1.64537	1.51752	1.39711	1.73195	1.5475	0.869807	0.660189	1.56789	0.0218176	7.06316e-07	3.0013e-06	0.759006	1.80257	0.421069
P04150	Glucocorticoid receptor	NR3C1	0.29044	0.313184	0.836981	0.87514	1.58102	1.18558	0.90911	0.836441	1.48949	0.882943	0.72656	1.11586	1.12861	0.728135	1.55333	1.04625	0.630038	0.942082	1.06604	1.18664	0.924153	1.02257	0.974211	1	0.765995	1	1.1065	1.05417	1.04964
P04179	Superoxide dismutase [Mn], mitochondrial	SOD2	1.25315	0.912771	1.07784	1.05006	0.455615	0.974604	1.28783	1.00201	0.783381	1.06673	0.729676	1.43196	0.928408	1.16214	1.21815	1.13984	0.79018	0.846248	1.16558	0.970218	0.977475	1.08951	0.982413	1	0.962812	0.551624	1.11462	1.00505	1.10901
P04181	Ornithine aminotransferase, mitochondrial	OAT	1.028	0.95995	1.11469	1.22376	0.978692	0.948654	0.869268	1.14735	1.15397	1.09095	1.06288	1.02602	1.05682	0.964769	0.865663	0.872877	0.80056	0.633188	0.838949	1.1045	1.04715	1.01118	0.850016	0.47003	0.076136	0.0883336	0.965654	0.811743	1.18961
P04264	Keratin, type II cytoskeletal 1	KRT1	0.774472	0.454181	0.489268	0.210695	0.698393	5.55389	0.398485	0.65424	0.813975	1.61998	0.589361	1.51795	0.708708	0.656768	0.86715	0.237888	0.821883	2.641	0.227541	0.625102	1.1164	0.993318	0.910683	1	1	0.853479	0.889752	0.815732	1.09074
P04275	von Willebrand factor	VWF	1.70775	1.6782	0.648023	0.586131	1.08486	0.708882	0.241276	0.95916	1.3522	1.69489	0.248775	0.637859	1.54356	1.29141	0.695717	0.923746	0.266274	0.799441	0.578112	1.50077	0.996275	1.0187	0.813668	0.934258	1	0.727974	1.02251	0.81671	1.25199
P04406	Glyceraldehyde-3-phosphate dehydrogenase	GAPDH	1.07786	0.975074	1.01214	1.02564	1.12019	1.12922	1.03684	0.974458	1.04551	1.02175	0.827394	1.00164	1.06431	1.03922	0.888635	0.963388	1.02231	1.01561	0.945606	0.883852	1.0441	0.973824	0.966153	0.144902	0.0561657	0.858192	0.932689	0.925342	1.00794
P04424	Argininosuccinate lyase	ASL	1.20761	0.43135	1.24682	1.08695	1.3267	1.42253	0.52625	1.1895	1.20546	1.1706	0.778499	1.171	0.9782	1.03953	0.375853	0.762924	0.86052	1.05488	0.589852	1.18475	1.07147	0.918945	0.890585	0.526064	0.704341	0.851313	0.857653	0.831185	1.03184
P04632	Calpain small subunit 1	CAPNS1	0.90019	0.632906	1.11268	0.878577	1.21126	1.10149	0.993488	1.03373	1.52135	0.702154	0.620287	0.679376	0.976203	1.24603	1.31247	0.657665	0.670845	1.14283	1.07668	1.00422	1.04285	0.922754	0.910449	0.593806	0.876397	0.934513	0.884837	0.873038	1.01352
P04637	Cellular tumor antigen p53	TP53	1.1792	0.589027	0.893633	1.15087	0.92388	0.926437	0.867542	0.686664	1.34374	1.01894	1.06345	1.28136	1.0024	1.06967	1.0252	1.06556	0.921381	0.990377	0.81882	0.919054	0.951222	1.07684	0.943038	0.241978	0.923761	0.0997003	1.13206	0.991396	1.14188
P04792	Heat shock protein beta-1	HSPB1	1.13379	0.992665	0.976746	1.00096	0.630835	1.20871	0.971346	0.878093	0.967971	1.19987	0.85531	1.24201	1.00744	0.946612	1.1205	1.02554	0.900768	0.955528	1.06576	0.97579	0.973457	1.06196	0.984677	0.395549	0.84669	0.726549	1.09091	1.01153	1.07848
P04843	Dolichyl-diphosphooligosaccharide--protein glycosyltransferase subunit 1	RPN1	0.874546	1.05021	0.923951	0.770026	1.39103	1.21635	0.809973	0.94847	1.07634	1.22771	0.927998	0.974608	0.898731	1.08625	0.879014	0.98409	0.850307	1.12514	0.910713	0.999093	1.00677	0.999052	0.973869	0.924997	1	1	0.992337	0.967323	1.02586
P04844	Dolichyl-diphosphooligosaccharide--protein glycosyltransferase subunit 2	RPN2	0.833597	1.07203	0.882443	0.78465	1.37773	1.32589	0.628717	1.03862	1.2129	1.3069	0.89375	1.03702	0.890216	0.985401	0.854465	1.03695	0.742232	1.12349	0.872982	0.943564	1.0174	0.994625	0.943843	0.826451	1	0.852569	0.977618	0.927704	1.0538
P04899	Guanine nucleotide-binding protein G(i) subunit alpha-2	GNAI2	1.0868	0.999625	0.872406	0.98694	1.16438	1.03838	0.711097	0.977543	1.05071	1.17277	0.929619	1.1176	0.967118	0.925642	1.0113	1.03175	0.948252	0.993502	0.846906	1.05848	0.987542	1.02067	0.975778	0.849082	0.827949	1	1.03355	0.988087	1.04601
P05023	Sodium/potassium-transporting ATPase subunit alpha-1	ATP1A1	0.942133	0.954695	0.840916	0.947356	1.17822	1.42801	0.663333	0.790598	1.2221	1.10374	0.880228	1.06626	0.867432	1.05072	1.07521	1.06745	0.843119	0.895044	0.861825	1.04975	0.996374	1.00727	0.943438	0.899427	0.826501	0.897692	1.01093	0.946871	1.06765
P05026	Sodium/potassium-transporting ATPase subunit beta-1	ATP1B1	1.06749	1.22629	0.997554	0.834257	1.05989	1.17986	0.918595	0.807158	0.897673	1.1004	1.07599	0.881251	0.859839	0.928895	0.908859	1.1796	0.953073	1.08032	1.14621	0.999566	0.998751	0.959205	1.07175	0.522067	0.370952	0.202437	0.960404	1.07309	0.894987
P05062	Fructose-bisphosphate aldolase B	ALDOB	0.707645	0.420976	0.462303	0.337682	1.27957	0.898378	1.08171	2.12338	1.06106	0.548622	0.952735	0.417739	1.0979	5.28299	0.15131	1.73264	0.62806	0.718421	0.262636	0.386594	0.9303	1.40855	0.74567	0.794006	0.537202	1	1.51408	0.801537	1.88897
P05067	Amyloid-beta precursor protein	APP	1.00523	1.20514	0.919537	0.805952	0.928532	0.812371	1.28829	0.768655	0.772464	1.00472	1.16139	0.977069	0.913462	1.30305	1.1658	1.19637	0.96443	0.877236	1.34613	0.905857	0.945129	1.08758	1.058	0.304686	0.42919	0.770219	1.15072	1.11943	1.02796
P05091	Aldehyde dehydrogenase, mitochondrial	ALDH2	0.900588	0.719262	1.1462	0.537151	1.40489	1.16835	1.13188	1.21296	1.3607	0.91254	0.938153	0.600331	1.00685	0.880796	0.946266	0.383526	1.36885	1.1746	0.86099	0.992215	1.06466	0.880822	0.956035	0.316189	0.818804	0.646389	0.827324	0.897969	0.921328
P05109	Protein S100-A8	S100A8	0.397314	0.63216	0.872379	0.474777	1.73436	3.67997	0.602447	0.323641	1.06684	1.32065	0.69309	1.77735	0.695322	0.416961	0.378491	0.341279	0.60153	3.51908	0.441752	0.481881	1.0871	0.88031	1.0771	1	0.987822	1	0.809779	0.990805	0.817294
P05121	Plasminogen activator inhibitor 1	SERPINE1	1.03958	1.08728	1.04916	0.92526	1.11081	0.8847	1.06444	0.803974	0.993996	1.29887	1.01137	1.14716	1.06208	0.986016	1.02002	0.837933	0.975846	0.842966	0.969465	0.947541	0.995466	1.08759	0.91475	0.115506	0.122723	0.0261819	1.09254	0.918917	1.18894
P05161	Ubiquitin-like protein ISG15	ISG15	1.09831	0.907503	0.947038	0.854602	1.17694	1.16186	0.491701	0.722108	1.32521	1.19739	0.637694	1.25857	1.03916	0.794478	1.26034	1.1359	0.902171	0.909016	0.653588	1.10061	0.965031	1.03127	0.940255	0.915046	0.828267	1	1.06864	0.974327	1.0968
P05198	Eukaryotic translation initiation factor 2 subunit 1	EIF2S1	1.04853	0.805389	0.90885	0.922209	1.13946	1.03854	0.929967	0.819865	1.26816	1.08264	0.896899	1.04063	0.987234	0.986248	1.18301	0.905649	0.924851	0.990311	0.900283	0.976559	0.986774	1.02944	0.939531	0.488861	0.550002	0.153663	1.04324	0.952123	1.0957
P05362	Intercellular adhesion molecule 1	ICAM1	1.10635	1.35221	0.826351	0.993757	0.752074	1.1309	0.839829	0.834174	1.15899	1.08327	1.31096	1.1745	0.891635	1.04014	1.15987	0.813852	0.805179	0.854791	0.993186	0.859499	0.999403	1.11006	0.865301	0.201608	0.119003	0.0089777	1.11073	0.865818	1.28286
P05386	60S acidic ribosomal protein P1	RPLP1	1.34215	0.822168	1.32123	1.26078	0.21532	0.626168	1.75153	1.03719	0.465002	0.757545	0.974882	1.05739	1.09847	0.989744	1.27852	1.19649	0.866165	0.856158	1.44399	1.08705	0.982393	1.02609	1.08997	0.797427	1	0.898031	1.04448	1.1095	0.941396
P05387	60S acidic ribosomal protein P2	RPLP2	1.21893	0.651197	1.26882	1.07967	0.367828	0.986787	1.33216	0.930408	0.740521	0.714356	0.996438	1.36759	1.28583	0.968905	1.24912	1.36162	0.664241	0.684775	1.36243	1.01392	0.952925	1.09704	1.0174	0.925095	0.711241	0.962733	1.15123	1.06766	1.07828
P05388	60S acidic ribosomal protein P0	RPLP0	1.09784	0.954572	0.888124	0.926502	1.18272	1.06237	1.0565	0.902424	1.14178	1.09487	0.872953	0.983461	1.0903	1.00321	0.91665	0.919563	0.963098	0.997793	0.974617	0.914437	1.02365	0.993574	0.953902	0.540321	0.25343	0.456366	0.970621	0.931865	1.04159
P05455	Lupus La protein	SSB	1.16763	1.01696	1.01577	0.916113	0.377842	1.03874	1.0018	0.964473	1.00276	1.21546	0.878306	1.14021	1.15458	0.95703	1.05105	1.1369	0.998845	1.0466	1.05211	0.932029	0.944677	1.06611	1.0333	0.529673	0.402052	0.576989	1.12854	1.09381	1.03175
P05556	Integrin beta-1	ITGB1	0.931205	0.90534	0.869209	0.875679	1.09323	1.20845	0.976855	0.745162	1.06241	1.21968	0.992653	1.05304	0.807017	1.08625	0.9967	1.11583	0.888062	1.07577	0.99006	1.02249	0.96306	1.02589	1.01844	0.546689	1	0.90618	1.06524	1.05751	1.00731
P05783	Keratin, type I cytoskeletal 18	KRT18	1.04694	1.07848	0.995347	0.953033	1.18776	1.05879	0.867032	0.996901	1.18421	0.990116	0.946777	0.911635	0.903127	1.04618	1.09265	0.912359	0.890237	1.0592	0.98008	0.857468	1.04094	0.981748	0.939869	0.289798	0.142205	0.353906	0.943133	0.902901	1.04456
P05787	Keratin, type II cytoskeletal 8	KRT8	1.21762	1.92105	0.970346	0.488477	0.468176	0.767175	1.19372	1.24167	0.938261	1.41424	0.524228	0.809821	0.564623	1.20371	1.47048	0.633036	1.0213	0.978102	1.41203	0.911836	1.02294	0.99785	0.991262	1	1	0.973475	0.975468	0.969029	1.00665
P06132	Uroporphyrinogen decarboxylase	UROD	1.05418	0.633998	0.796295	1.24055	1.17101	1.05303	0.954372	0.738936	1.24172	1.0497	1.13851	0.776017	0.865168	1.17491	1.14257	0.913307	0.754316	0.979008	0.923973	1.07835	0.987121	1.02448	0.929792	0.695234	0.764038	0.762001	1.03784	0.941922	1.10184
P06396	Gelsolin	GSN	0.953402	1.43404	0.687775	0.943294	1.23156	0.921858	1.01614	0.713587	1.08762	1.46074	1.72552	0.919102	0.802919	0.736702	1.19331	0.883553	0.804475	0.886839	0.707038	0.901454	0.998808	1.13972	0.836672	0.406116	0.20277	0.11161	1.14108	0.83767	1.3622
P06576	ATP synthase subunit beta, mitochondrial	ATP5F1B	1.00016	1.1354	0.857923	0.92945	1.31811	1.16482	0.810246	0.961316	1.165	1.17611	1.09627	0.970971	0.985498	0.932769	0.995424	0.849912	0.891271	1.00855	0.810536	0.887626	1.03805	1.02617	0.889579	0.852496	0.0449655	0.0431102	0.98856	0.856972	1.15355
P06703	Protein S100-A6	S100A6	1.27765	0.460797	1.41072	0.869466	0.192654	1.16515	1.13073	0.991795	1.02098	0.922859	0.63363	1.01826	0.658474	1.13827	1.49223	1.42537	0.616743	0.893592	0.98707	1.33628	0.946662	0.977288	1.05181	0.861082	1	1	1.03235	1.11107	0.929147
P06730	Eukaryotic translation initiation factor 4E	EIF4E	1.15843	0.999419	0.992295	1.0733	0.647568	0.868472	1.00378	0.96317	1.05481	1.10425	0.922348	1.01715	0.997166	0.91521	1.39351	0.979124	0.855936	0.833401	0.975989	1.09494	0.973471	1.05827	0.947878	0.468741	0.689075	0.584423	1.08711	0.973709	1.11646
P06733	Alpha-enolase	ENO1	1.06041	0.964497	0.925717	1.0088	1.20592	1.02987	1.0103	0.957439	1.0713	0.988866	0.896122	1.07003	1.08767	1.02569	0.958002	0.914444	1.00804	1.04488	0.908667	0.896027	1.02603	1.0044	0.954411	0.572021	0.239771	0.331206	0.978917	0.9302	1.05237
P06737	Glycogen phosphorylase, liver form	PYGL	1.17258	1.09552	0.879701	0.82408	1.04299	1.26836	0.964748	0.9697	1.07452	1.20386	0.847968	1.05998	1.0934	0.904854	0.934847	0.996946	1.06848	1.00411	0.836643	0.841098	1.03247	1.00749	0.949455	0.713478	0.589841	0.595141	0.975806	0.9196	1.06112
P06744	Glucose-6-phosphate isomerase	GPI	1.04778	0.81306	0.993343	0.951604	1.18599	0.962346	1.03809	1.00368	1.24236	0.887353	0.711799	0.975369	0.931439	1.06429	1.08635	0.925224	0.947309	0.980454	0.965895	1.02196	1.02647	0.942767	0.968168	0.327102	0.587685	0.642438	0.918454	0.9432	0.973764
P06748	Nucleophosmin	NPM1	1.18738	0.970333	0.89734	1.07572	0.626319	1.07083	1.09536	0.770423	0.970691	1.1984	0.817938	1.17943	0.864308	1.08264	1.56413	0.894192	0.748354	0.718972	1.09841	1.09907	0.96271	1.11781	0.9118	0.299791	0.589088	0.397148	1.1611	0.947118	1.22593
P06756	Integrin alpha-V	ITGAV	1.10761	0.928273	0.928696	0.894095	1.25026	1.35904	0.775378	0.754317	1.2065	1.21557	0.781265	0.875811	0.705284	1.079	1.00164	1.16358	0.68775	1.03578	0.831009	1.10632	1.02269	0.943095	0.964888	1	0.887013	0.843243	0.922174	0.943484	0.977414
P06865	Beta-hexosaminidase subunit alpha	HEXA	1.15221	1.02888	0.727347	1.05879	1.21916	0.915926	0.825379	1.04954	0.929828	0.97207	1.15558	1.02487	1.02902	1.0061	1.02175	0.949822	1.14006	0.963186	0.979073	0.960797	0.989672	1.0349	0.998588	0.628763	0.881197	1	1.0457	1.00901	1.03636
P07099	Epoxide hydrolase 1	EPHX1	0.708473	1.11228	0.960791	0.634331	1.59272	1.13207	0.700152	1.20307	1.28498	0.875252	0.880225	0.890179	0.709268	0.903703	1.1439	0.996884	0.640879	1.19767	0.931803	1.1082	1.03654	0.900421	0.975088	0.740232	0.647329	0.709737	0.86868	0.940714	0.923426
P07195	L-lactate dehydrogenase B chain	LDHB	1.03264	0.65041	0.859967	0.836786	1.31494	1.06009	1.01665	0.660353	1.38071	0.980115	0.733041	0.986099	0.767752	1.11246	1.32135	0.963406	0.89573	0.927344	0.874614	1.12241	0.979174	0.983468	0.9567	0.97075	1	1	1.00439	0.977049	1.02798
P07196	Neurofilament light polypeptide	NEFL	0.496287	0.201015	2.42039	2.33476	0.359802	1.15159	0.459179	0.666447	1.6126	0.60654	2.88564	0.301708	0.627422	1.85734	0.644196	0.320781	0.778987	0.583403	0.60175	0.738775	1.07801	1.15381	0.604739	0.871969	0.343849	0.276104	1.07031	0.560978	1.90794
P07197	Neurofilament medium polypeptide	NEFM	0.626749	2.45876	0.684517	0.465817	0.791759	0.426194	0.614631	0.39426	1.14137	1.05984	0.454356	1.0349	0.752822	0.998045	3.7974	1.27175	0.355993	0.672227	1.86861	0.494322	0.844895	1.34956	0.932579	0.989186	0.790928	0.664973	1.59731	1.10378	1.44713
P07203	Glutathione peroxidase 1	GPX1	1.1013	0.948354	0.973671	1.15517	0.356104	1.02076	1.15418	0.929874	1.05708	0.972686	1.31278	1.21906	1.2874	1.0651	0.693351	1.06559	0.917657	0.915583	0.875396	0.960906	0.966277	1.09173	0.947027	0.451131	0.818125	0.455632	1.12983	0.980078	1.1528
P07237	Protein disulfide-isomerase	P4HB	0.979698	1.14674	0.882497	0.933389	0.57362	0.948917	0.955922	1.01818	1.0188	1.14278	1.14399	1.18568	1.1125	0.974491	1.0386	1.03916	0.964862	1.00678	1.07518	0.91971	0.939751	1.09967	1.00114	0.044901	0.284175	0.044075	1.17017	1.06532	1.09842
P07305	Histone H1.0	H1F0	0.140622	0.66173	0.807342	0.851644	2.07154	1.1106	1.12696	0.730825	1.44623	0.438678	0.654386	1.25999	0.899293	0.916084	1.43263	1.53573	0.772326	0.313786	0.99698	1.1932	0.994165	0.93351	0.962404	1	1	0.90241	0.938989	0.968053	0.969977
P07339	Cathepsin D	CTSD	1.15225	0.610978	0.744304	0.958995	1.55965	1.27234	0.472607	0.491749	1.4937	1.45083	0.455533	1.16229	1.11917	0.723895	1.4841	1.0579	0.893221	0.831536	0.509239	1.03101	0.972952	1.06597	0.86458	0.650467	0.759743	0.838714	1.0956	0.888615	1.23293
P07355	Annexin A2	ANXA2	1.10134	1.17614	0.949907	1.11258	0.74076	1.09142	0.917191	0.974035	1.11014	1.12913	1.04038	1.08114	1.13186	0.879578	0.936969	0.951943	0.972868	1.01432	0.998239	0.789956	1.01928	1.03318	0.945466	0.813609	0.317673	0.396107	1.01363	0.927582	1.09277
P07384	Calpain-1 catalytic subunit	CAPN1	0.967246	0.66065	1.00215	0.831766	1.47776	1.09378	0.920498	0.860273	1.46044	0.836126	0.685033	0.816795	0.889215	1.15	1.11218	0.770775	0.760623	1.11887	0.9861	1.06964	1.03051	0.914892	0.941202	0.936349	0.646603	0.787917	0.887807	0.913339	0.972046
P07437	Tubulin beta chain	TUBB	1.05284	0.931964	0.965991	1.0474	1.23593	1.06245	1.03162	0.974999	1.00639	0.974909	0.873715	1.00084	0.92841	1.04993	0.926647	1.06908	0.954321	1.02778	1.02948	0.924453	1.0344	0.959076	1.00102	0.170925	0.377454	0.359699	0.927183	0.967734	0.958096
P07602	Prosaposin	PSAP	0.96867	1.38013	0.518093	0.860302	0.499381	0.920164	1.02527	1.08489	0.468675	0.909018	0.914687	1.12638	1.26406	1.05873	0.976489	1.38473	1.69163	1.01944	1.47474	0.992919	0.858397	1.04156	1.31269	0.119328	0.0374804	0.102664	1.21338	1.52923	0.793456
P07686	Beta-hexosaminidase subunit beta	HEXB	1.05667	1.07126	0.90548	1.16288	0.6786	0.930003	0.92546	1.08259	0.865783	1.13221	1.15087	1.25352	1.25595	1.03299	1.00058	1.00312	0.835971	1.0311	0.896168	0.931507	0.964303	1.13769	0.939572	0.0205143	0.665489	0.0110693	1.1798	0.974354	1.21086
P07737	Profilin-1	PFN1	1.20105	0.989011	0.973821	1.17664	0.630509	1.09737	1.17098	1.03101	0.978516	1.0302	0.884778	1.03165	0.969913	1.09315	0.984933	0.94626	0.922505	0.924896	1.00687	0.988713	1.02766	0.999103	0.957848	0.645861	0.363619	0.625537	0.972215	0.93207	1.04307
P07741	Adenine phosphoribosyltransferase	APRT	1.24799	0.982695	1.0227	1.08462	0.86888	1.00223	0.988971	0.849389	1.15803	0.896426	0.888082	0.811886	0.948903	0.784085	0.875705	1.03457	0.997478	1.04377	1.15535	1.10011	1.02283	0.867514	1.06626	0.00728444	0.374345	0.000640494	0.848149	1.04246	0.813607
P07814	Bifunctional glutamate/proline--tRNA ligase	EPRS	1.07301	0.904196	0.928959	0.941725	1.1083	1.05488	0.90377	1.0362	0.985223	1.13453	0.978609	1.00554	0.953295	1.19315	1.01679	1.07745	0.818039	1.04886	0.954929	0.948665	0.992917	1.04699	0.969589	0.345563	0.632065	0.556486	1.05445	0.976505	1.07982
P07858	Cathepsin B	CTSB	1.21122	0.974138	1.02219	1.08233	0.636116	0.784294	1.17403	1.11056	0.765702	0.726149	1.0582	1.12755	1.13312	0.963784	1.29483	0.841004	1.03544	1.05339	1.02759	1.10633	0.973398	1.05061	1.01275	1	0.913178	0.656409	1.07932	1.04043	1.03738
P07900	Heat shock protein HSP 90-alpha	HSP90AA1	1.03427	0.812209	0.928228	1.05272	1.06639	1.2538	0.858386	0.948129	1.12913	1.01971	0.912637	0.991072	1.09188	0.940199	1.05912	0.98312	1.02255	1.04783	0.867931	0.925784	1.00925	1.00244	0.969442	0.894298	0.691143	1	0.993248	0.960556	1.03403
P07910	Heterogeneous nuclear ribonucleoproteins C1/C2	HNRNPC	1.11381	0.860142	0.905635	1.16385	0.600499	1.22218	1.01094	1.19732	0.916116	1.04727	0.68607	1.65484	1.0676	1.18034	0.950019	1.02606	0.733927	0.762576	1.18657	0.899053	0.998945	1.09769	0.921637	0.477334	0.670768	0.730754	1.09885	0.92261	1.19102
P07942	Laminin subunit beta-1	LAMB1	1.04875	1.17821	0.885195	1.04653	1.09523	0.975292	0.846742	0.967029	0.904435	1.14257	1.15184	1.10608	0.870484	1.02483	0.995065	1.09174	0.920371	1.03808	0.976825	0.91512	0.994158	1.04848	0.988428	0.479023	0.901959	0.791969	1.05464	0.994237	1.06076
P07947	Tyrosine-protein kinase Yes	YES1	1.03774	0.841943	0.645639	0.885007	1.5223	1.18494	0.681135	0.682485	1.49639	1.05419	0.832966	1.00575	0.799482	0.967166	1.3081	0.885559	0.774275	0.763685	0.842878	1.14599	0.997509	0.99461	0.882477	0.982066	0.554806	0.765235	0.997094	0.884681	1.12707
P07954	Fumarate hydratase, mitochondrial	FH	0.960999	1.01416	0.818372	0.893583	1.30238	1.07205	0.860622	0.936614	1.22575	0.952879	0.897405	1.04965	1.00199	1.00072	1.19533	0.920981	0.896307	0.99426	0.860524	0.959833	1.00939	1.01633	0.926381	0.915458	0.243615	0.203228	1.00687	0.917761	1.0971
P07996	Thrombospondin-1	THBS1	1.12865	0.831575	0.940704	1.05082	1.18824	1.07236	0.929934	0.861338	1.26577	0.895129	0.855498	1.07353	0.96733	0.957035	1.16197	1.0494	0.958383	0.947689	0.77156	0.913656	1.02993	0.985081	0.928137	0.491306	0.37795	0.535184	0.956451	0.901162	1.06135
P08123	Collagen alpha-2(I) chain	COL1A2	0.730429	1.00483	0.525667	0.670304	1.19916	0.94351	0.68562	0.682534	1.12127	1.28162	1.09508	0.844805	1.23263	0.84644	1.15295	0.965142	0.638121	1.32347	1.047	1.44407	0.840369	1.07559	1.08356	0.113167	0.183611	0.957352	1.2799	1.28939	0.992641
P08133	Annexin A6	ANXA6	0.984609	1.11352	0.882363	0.949018	1.13431	1.07391	0.780198	1.05807	1.13918	1.16347	0.948919	1.00253	1.08312	0.958869	0.99671	0.994674	0.937221	1.0113	0.810984	0.918921	1.0128	1.0256	0.93462	0.800283	0.217508	0.207595	1.01264	0.92281	1.09735
P08134	Rho-related GTP-binding protein RhoC	RHOC	1.29955	0.729249	1.1557	0.833792	1.16892	0.808076	1.20835	1.04822	1.09117	0.674837	0.708801	1.03213	1.10019	1.38724	1.38112	0.673919	1.12051	0.834775	0.914192	0.869039	1.03811	1.04739	0.882488	0.945016	0.328806	0.36738	1.00893	0.850087	1.18686
P08174	Complement decay-accelerating factor	CD55	1.03355	0.763974	0.834148	0.819556	0.89557	0.885163	0.965945	0.511745	1.27902	1.1187	1.09791	0.826924	0.527955	1.0536	2.53639	1.02974	0.761638	0.731608	0.675965	1.18594	0.88763	1.19358	0.876978	0.817978	0.924149	0.415355	1.34468	0.988	1.36102
P08183	Multidrug resistance protein 1	ABCB1	0.735898	0.907859	0.879052	0.870488	0.973881	1.33176	0.802487	0.719645	1.29479	1.17538	0.964959	0.839115	0.839552	1.03971	1.13027	1.10614	0.872136	0.976899	0.976389	1.1344	0.946207	0.998164	1.01319	0.848199	1	0.830889	1.05491	1.07079	0.985166
P08195	4F2 cell-surface antigen heavy chain	SLC3A2	0.9654	1.13277	0.785904	0.805083	0.997958	1.21933	0.911838	0.853165	1.04327	1.37518	1.11952	0.959071	1.08725	1.03922	1.01206	1.01476	0.936119	0.881651	0.759944	1.02862	0.968301	1.09872	0.92422	0.13725	0.502033	0.103172	1.13468	0.954475	1.1888
P08237	ATP-dependent 6-phosphofructokinase, muscle type	PFKM	1.04574	1.12376	0.952775	1.14843	1.20416	0.957781	1.142	1.12067	1.07145	1.11925	0.756272	0.958624	1.06551	0.717886	0.941697	0.689853	0.831249	1.0303	1.05717	0.996987	1.0852	0.92654	0.921113	0.0954613	0.049621	0.951487	0.8538	0.848799	1.00589
P08238	Heat shock protein HSP 90-beta	HSP90AB1	1.03054	0.987465	0.951474	0.952558	1.27958	1.11083	0.945476	0.955782	1.14001	1.06486	0.842925	0.974972	1.00958	1.01344	0.997263	0.898939	0.894969	1.07834	0.891344	0.919819	1.0393	0.983841	0.936682	0.371916	0.166322	0.295985	0.946636	0.90126	1.05035
P08240	Signal recognition particle receptor subunit alpha	SRPRA	0.787725	0.757625	0.998339	0.397893	1.64909	1.3814	1.01096	1.45098	1.16689	0.895281	0.688536	0.629194	0.965715	1.33293	0.924871	1.12117	0.543231	1.00565	0.847148	1.13924	1.06677	0.906088	0.931288	0.947874	0.609941	0.856424	0.849378	0.873	0.972942
P08243	Asparagine synthetase [glutamine-hydrolyzing]	ASNS	0.795956	1.33474	1.11413	0.845314	1.28314	0.92887	0.808883	1.22959	0.958136	1.18144	1.06467	1.03467	1.02882	0.87953	0.906035	0.961592	0.956451	1.09253	1.07913	0.779126	1.0332	1.01586	0.973765	0.827792	1	0.800819	0.983221	0.942479	1.04323
P08319	Alcohol dehydrogenase 4	ADH4	0.96669	0.647808	0.429508	0.44121	0.569835	0.196089	0.175527	0.90607	1.41732	3.53633	0.792411	0.391125	2.76418	0.237977	2.39008	0.721208	0.299699	0.500819	1.15779	1.0205	0.638896	1.68535	0.740002	0.213985	0.603994	0.168265	2.63791	1.15825	2.27749
P08473	Neprilysin	MME	2.40443	0.797755	1.56785	0.657504	0.57618	0.519543	1.23971	4.23409	0.877817	0.501888	0.354417	0.839173	1.03178	0.764452	0.567948	1.38469	0.672318	0.810153	0.460715	0.42989	1.43054	0.67661	0.751552	0.228911	0.186346	0.687167	0.472974	0.525362	0.900283
P08559	Pyruvate dehydrogenase E1 component subunit alpha, somatic form, mitochondrial	PDHA1	1.16059	1.03405	0.940475	1.08229	1.19646	1.00104	0.945266	0.902812	1.08037	0.991724	0.849199	0.995149	1.09505	0.993649	1.12724	0.847944	0.962157	1.01543	0.9706	0.864068	1.03815	1.00867	0.932039	0.552034	0.0889376	0.200989	0.971602	0.897788	1.08222
P08574	Cytochrome c1, heme protein, mitochondrial	CYC1	0.992665	1.40945	0.955814	0.910887	0.765392	0.921242	0.893252	0.960272	0.869404	1.27273	1.4376	1.01606	0.96839	1.12925	0.918507	1.07465	0.806741	1.00497	0.873883	0.974722	0.964264	1.12375	0.946994	0.16636	0.811087	0.207082	1.1654	0.98209	1.18665
P08579	U2 small nuclear ribonucleoprotein B''	SNRPB2	1.13647	0.875812	0.765808	0.941434	0.576305	1.34064	0.977417	0.739621	1.34639	1.11587	0.70891	1.09171	0.868986	0.976946	1.37154	1.06161	0.858371	1.04918	0.922155	0.964224	0.966655	1.02233	0.971109	0.972034	0.961504	1	1.05759	1.00461	1.05274
P08582	Melanotransferrin	MELTF	0.304901	1.42617	1.14937	1.04806	0.987957	1.18702	1.4699	0.670361	1.48052	0.832797	1.11585	1.41899	0.383571	0.579853	1.08305	0.812064	1.31839	0.844871	1.58595	0.409915	1.08047	0.902351	0.994238	1	0.70433	1	0.835144	0.920187	0.90758
P08621	U1 small nuclear ribonucleoprotein 70 kDa	SNRNP70	1.21332	1.08078	0.871596	1.24516	0.58748	0.774517	1.03774	1.0149	0.749094	1.24667	1.35779	1.07294	0.984067	0.955177	1.39362	0.888195	0.710468	0.799346	0.994804	1.13662	0.952731	1.16838	0.905887	0.0740679	0.635996	0.07359	1.22635	0.950832	1.28976
P08648	Integrin alpha-5	ITGA5	1.0079	1.21846	0.879087	0.848829	1.07453	1.07714	1.1101	0.895085	0.910122	1.35543	1.25875	1.05429	0.870585	0.944776	0.881432	0.983145	0.904979	0.911054	0.964264	0.969954	1.00236	1.06088	0.946679	0.506956	0.318518	0.521675	1.05838	0.944449	1.12063
P08670	Vimentin	VIM	1.0905	0.822074	0.89635	0.976958	1.28383	1.10948	0.834205	0.767419	1.23504	1.07546	0.847542	1.01956	0.937855	0.943168	1.17051	1.02934	0.88592	1.00936	0.936211	0.947099	1.00176	0.999015	0.961585	0.970429	0.80584	1	0.997258	0.959895	1.03892
P08729	Keratin, type II cytoskeletal 7	KRT7	1.03145	0.942468	0.897581	0.927681	1.29842	1.13095	0.831019	0.820563	1.28034	1.20572	0.85538	0.954244	0.962476	0.942878	1.08794	0.958497	0.919396	0.982703	0.813224	0.938369	1.01783	1.00144	0.922438	0.827005	0.461738	0.258941	0.983897	0.906279	1.08564
P08754	Guanine nucleotide-binding protein G(k) subunit alpha	GNAI3	1.09929	0.843303	0.972629	0.94631	0.84659	0.935773	0.877548	0.901849	1.21944	0.832155	0.98391	1.23329	0.897046	1.05388	1.17864	1.0725	0.779382	0.983424	0.951026	1.08629	0.960303	1.02982	0.974524	1	0.825168	0.731916	1.07239	1.01481	1.05674
P08758	Annexin A5	ANXA5	1.05505	0.974292	0.940678	0.896312	1.10776	1.18216	0.73583	1.01305	1.12447	1.26155	0.874537	1.05379	1.09387	0.922425	1.07317	1.01678	0.934328	0.95681	0.748626	0.955029	1.00329	1.04656	0.922315	0.527676	0.29322	0.26978	1.04313	0.919293	1.13471
P08779	Keratin, type I cytoskeletal 16	KRT16	0.246348	0.205132	0.52309	0.541657	0.126791	5.25438	0.223538	0.624927	1.40226	1.73795	0.626677	0.892044	0.798745	0.598377	0.668889	0.512308	1.25842	3.22145	0.241305	0.446726	1.01646	0.887114	1.13604	1	0.869217	1	0.87275	1.11765	0.780882
P08865	40S ribosomal protein SA	RPSA	1.13703	1.0119	0.921623	1.02378	0.709508	1.16729	0.857666	0.908463	1.1974	1.25677	0.936022	1.0421	1.01532	0.968204	1.01296	1.01385	0.939871	0.961555	0.866899	0.927193	0.992741	1.03856	0.941872	0.497896	0.555706	0.214604	1.04616	0.94876	1.10266
P09012	U1 small nuclear ribonucleoprotein A	SNRPA	1.16085	0.662971	0.650362	1.07705	1.01178	1.44935	0.951126	0.788615	1.49437	1.15685	0.591057	0.804515	0.864106	1.07878	1.12594	0.890281	0.502204	1.16652	0.81856	1.13017	1.02739	0.936874	0.901547	0.733682	1	0.800448	0.911901	0.877516	1.03918
P09104	Gamma-enolase	ENO2	1.02701	0.878095	1.06586	1.03454	1.28188	1.13319	0.883416	0.966878	0.966927	0.776267	0.771744	1.21012	1.06306	0.787924	1.04598	1.23829	1.37983	0.73501	0.784332	1.00136	1.02642	0.942517	1.02776	0.952003	0.991176	0.802897	0.918255	1.00131	0.917056
P09110	3-ketoacyl-CoA thiolase, peroxisomal	ACAA1	0.654918	0.992747	0.752285	0.985608	1.34002	0.868676	1.22894	1.02203	1.1358	1.30526	1.00058	1.32888	0.929591	0.818895	0.991677	0.87629	1.13781	1.02929	0.660137	0.902379	0.997891	1.06248	0.921181	0.543982	0.684009	0.641474	1.06473	0.923128	1.15339
P09211	Glutathione S-transferase P	GSTP1	1.13033	0.837739	1.16806	1.16482	0.700075	0.965955	0.997272	1.03925	0.967907	0.790939	0.845966	1.21847	1.12856	0.962391	0.938032	0.922961	1.20076	1.2996	0.928	0.912506	0.996822	0.980726	1.05277	0.840128	0.806392	1	0.983853	1.05612	0.931572
P09382	Galectin-1	LGALS1	1.10805	0.851992	1.02659	1.18108	0.558571	0.913065	1.33767	0.846177	0.91367	0.92697	0.989365	0.872717	0.894661	1.08072	1.33767	0.931528	0.895675	0.912977	1.12595	1.19061	0.970763	1.01702	1.01135	1	0.987496	0.948196	1.04765	1.04181	1.0056
P09471	Guanine nucleotide-binding protein G(o) subunit alpha	GNAO1	0.431403	1.6424	0.638291	0.721447	1.66827	0.45651	0.780246	1.28924	0.973723	1.77632	0.584114	2.09551	0.995679	0.730863	0.836288	0.437028	1.58673	1.51901	0.864562	0.499321	0.955726	1.1698	0.981329	1	0.924589	0.850934	1.22399	1.02679	1.19205
P09486	SPARC	SPARC	0.293454	1.10652	1.36215	1.207	0.595176	0.620887	1.51507	1.08519	0.161719	1.61023	0.757839	2.4779	1.01475	1.4954	1.05035	1.1819	0.723552	1.10344	0.288427	1.09366	0.883019	1.40108	0.878198	0.245743	0.982283	0.133314	1.58669	0.99454	1.5954
P09525	Annexin A4	ANXA4	1.09798	1.05359	0.832342	0.836495	0.951657	1.05634	0.779787	1.1585	1.25421	1.10587	0.988513	0.970716	1.15708	0.854284	0.945651	1.01743	0.906099	1.06781	0.767474	0.971982	1.00232	1.00368	0.946159	0.983733	0.647801	1	1.00136	0.943967	1.0608
P09543	2',3'-cyclic-nucleotide 3'-phosphodiesterase	CNP	1.10242	0.705515	1.04477	0.792763	1.29845	1.05748	0.878594	0.878219	1.49681	0.863221	0.763512	0.677238	0.955201	1.2241	1.10013	0.763425	0.857835	0.989859	1.02068	1.01649	1.02833	0.930566	0.929658	0.585706	0.900791	0.992106	0.904925	0.904042	1.00098
P09601	Heme oxygenase 1	HMOX1	0.819867	0.993284	0.916586	0.807848	1.28021	1.1604	1.02996	0.727896	1.08962	1.11973	1.02726	0.790429	0.835573	0.955464	1.25446	0.974166	0.761582	1.18526	1.00217	1.0893	0.980631	0.997153	1.0025	1	1	0.95433	1.01685	1.0223	0.99467
P09622	Dihydrolipoyl dehydrogenase, mitochondrial	DLD	0.95468	1.01406	0.875161	1.06564	1.14173	0.977597	0.867656	0.806504	1.28521	1.14745	0.988613	0.820541	0.878468	1.07353	1.06637	0.980174	0.840598	0.960949	0.887444	1.04121	0.998693	0.995828	0.942075	0.966175	1	0.547942	0.997131	0.943308	1.05706
P09661	U2 small nuclear ribonucleoprotein A'	SNRPA1	1.23884	0.927133	0.987479	1.17237	0.293549	0.968879	1.11808	0.9244	0.973774	1.15148	0.886829	1.09247	1.15375	0.980415	0.955462	1.24806	0.911831	0.890891	1.08999	1.03027	0.956056	1.03673	1.03421	1	0.697465	0.97257	1.08439	1.08175	1.00244
P09758	Tumor-associated calcium signal transducer 2	TACSTD2	0.317576	1.26304	0.222887	1.2432	1.86232	0.57282	0.552092	1.27538	1.3548	0.155675	1.66366	0.694937	0.871883	1.57196	0.85709	1.45207	1.10866	1.33953	0.274037	0.995789	0.96268	0.969201	1.03402	0.98144	1	1	1.00677	1.0741	0.937316
P09871	Complement C1s subcomponent	C1S	0.964606	0.945682	0.433163	1.00549	0.623001	1.91377	0.927238	0.511185	1.07618	0.455428	0.451107	0.737086	0.643177	0.546926	0.562535	2.10091	0.797819	2.49474	0.921657	1.40606	0.933368	0.566043	1.54424	0.0347015	0.0848353	0.0284543	0.606452	1.65448	0.366552
P09874	Poly [ADP-ribose] polymerase 1	PARP1	1.04237	0.878664	0.845119	0.964518	1.28314	1.0529	0.923714	0.921308	1.27595	1.08142	0.980752	0.963228	0.976806	1.06529	1.00117	0.868072	0.842243	0.959151	0.932882	0.932678	1.02085	1.01144	0.907005	0.864525	0.0880273	0.0116259	0.990783	0.888478	1.11515
P09913	Interferon-induced protein with tetratricopeptide repeats 2	IFIT2	1.74295	0.297311	1.28857	0.746226	0.632827	1.26473	1.09301	0.90003	0.380672	1.3213	0.430009	2.10552	1.31774	1.02488	1.49862	1.16039	1.4804	1.20594	0.591076	0.568559	0.92737	1.28301	1.00127	0.548381	0.741011	0.463643	1.3835	1.07969	1.28138
P09914	Interferon-induced protein with tetratricopeptide repeats 1	IFIT1	0.977659	0.932761	0.768335	1.04247	1.32847	1.08907	1.05474	0.856925	0.993447	1.00263	0.969655	1.06366	0.983811	1.13944	1.15294	1.06462	0.941308	1.12203	0.975983	0.773307	1.00487	1.05202	0.975449	0.644857	0.693809	0.726804	1.04692	0.970717	1.0785
P09936	Ubiquitin carboxyl-terminal hydrolase isozyme L1	UCHL1	0.714417	1.14111	0.917543	0.375449	0.795092	0.41375	1.68479	0.524936	0.965252	0.991766	1.22488	2.91701	1.34715	1.72844	0.640551	0.475732	0.521436	1.25173	0.482329	0.960697	0.836926	1.47496	0.738385	0.104397	0.614566	0.153475	1.76236	0.882258	1.99755
P09960	Leukotriene A-4 hydrolase	LTA4H	0.979536	0.879572	0.919493	1.17044	1.09983	0.923467	0.951842	1.015	1.00548	0.995088	0.966727	1.37613	1.04241	1.0776	0.95068	1.02755	0.895146	1.04674	0.891227	0.890276	0.993851	1.06811	0.950188	0.418387	0.331557	0.336807	1.07472	0.956067	1.1241
P09972	Fructose-bisphosphate aldolase C	ALDOC	1.09512	1.02067	0.941412	0.910833	1.16707	1.31878	0.948991	0.907945	1.26336	1.07627	0.740055	1.33871	1.05537	1.01013	0.813766	0.86963	0.867098	1.02704	0.815402	0.774502	1.0638	1.00571	0.870734	0.543516	0.0273562	0.239074	0.945399	0.818514	1.15502
P10114	Ras-related protein Rap-2a	RAP2A	1.34684	0.309812	1.04394	1.21591	0.260343	2.02324	1.30321	0.569949	1.58418	0.87414	0.701693	0.291722	0.824214	1.26463	0.862221	0.901876	0.580632	1.11401	1.28168	1.03078	1.07305	0.803103	0.981795	0.724729	0.677266	0.42875	0.748432	0.914959	0.817995
P10155	60 kDa SS-A/Ro ribonucleoprotein	TROVE2	1.25768	1.06968	1.08383	0.798541	1.06593	0.809287	0.999822	1.00693	0.921065	0.871308	0.875532	0.962643	1.04845	0.810327	1.05322	1.30217	1.11606	1.0965	0.928366	1.0008	1.00142	0.936913	1.08878	0.292467	0.376122	0.155841	0.935585	1.08724	0.860518
P10253	Lysosomal alpha-glucosidase	GAA	1.45114	0.790461	0.740807	1.33897	1.5668	1.07172	0.424337	1.34302	1.43117	1.10173	0.542274	0.871051	1.33875	0.768932	0.269667	1.2328	0.588603	0.715738	1.02231	0.979276	1.12871	0.815401	0.907745	0.363675	0.291504	0.611943	0.722416	0.80423	0.89827
P10301	Ras-related protein R-Ras	RRAS	0.962236	0.950433	0.808162	0.838638	1.26952	1.21547	0.782426	0.810941	1.39933	1.21422	0.879539	0.858069	0.958175	0.793104	1.13505	0.88733	0.731769	1.03575	0.977764	1.04638	1.00413	0.973025	0.935798	0.750197	1	0.985693	0.969026	0.931951	1.03978
P10515	Dihydrolipoyllysine-residue acetyltransferase component of pyruvate dehydrogenase complex, mitochondrial	DLAT	0.916874	0.84803	0.959338	0.851619	1.2564	1.16336	0.998604	1.07845	1.20916	0.997788	0.765101	1.17259	0.870616	1.07532	1.02277	1.04651	0.969675	0.942606	0.90874	0.868639	1.03132	0.984032	0.947234	0.789017	0.458148	0.558925	0.954152	0.918472	1.03885
P10586	Receptor-type tyrosine-protein phosphatase F	PTPRF	0.157143	0.323896	1.17536	0.243663	0.304559	2.21511	0.601104	0.17605	0.915002	1.52512	1.52618	0.936479	2.11079	1.61913	0.682089	0.940023	0.816096	0.638711	1.54541	1.31654	0.679099	1.39997	1.05136	0.076251	0.264583	0.183796	2.0615	1.54816	1.33158
P10599	Thioredoxin	TXN	1.07029	0.873938	0.868569	1.01827	0.66834	1.30749	1.12258	0.864199	1.11837	1.09848	0.713553	1.07154	0.899511	1.16283	1.31808	0.990256	0.706334	0.837323	1.11035	1.03066	0.990228	1.044	0.934984	0.595663	0.813734	0.937845	1.0543	0.94421	1.1166
P10619	Lysosomal protective protein	CTSA	1.20217	1.04734	0.901095	1.12161	0.535348	0.928211	1.01772	1.13717	0.990941	0.995086	1.01813	1.09127	1.15164	1.039	0.935353	1.0977	1.08091	1.02966	0.937942	0.875374	0.986846	1.03841	1.00432	1	0.813222	0.734752	1.05226	1.01771	1.03395
P10632	Cytochrome P450 2C8	CYP2C8	0.18448	0.661321	1.27906	1.07499	0.512215	0.698534	1.03654	1.52399	1.81341	1.81258	0.326252	1.74434	0.356662	0.443664	0.791296	1.59086	1.11343	0.586317	1.34947	0.643583	0.976061	0.912466	1.05673	0.837694	1	1	0.934845	1.08265	0.863479
P10644	cAMP-dependent protein kinase type I-alpha regulatory subunit	PRKAR1A	1.14943	0.787538	1.0032	0.931691	1.13909	1.13747	0.648623	0.97436	1.36698	1.1067	0.932274	1.10472	0.893257	0.906559	1.18306	0.865448	0.929405	0.966321	0.659223	0.973835	1.01538	1.02109	0.878846	0.945353	0.201756	0.215848	1.00563	0.865538	1.16186
P10768	S-formylglutathione hydrolase	ESD	1.15849	0.901036	0.834135	1.06333	1.03277	1.03779	0.89662	0.889694	1.12263	0.825491	0.947679	1.21144	1.24217	0.968411	1.08071	0.924084	0.960755	0.882368	0.941134	0.978312	0.992945	1.04598	0.937331	0.46492	0.271012	0.343575	1.05342	0.943991	1.11592
P10809	60 kDa heat shock protein, mitochondrial	HSPD1	1.05086	1.06863	0.897208	0.966249	1.23368	1.10077	1.04506	0.860396	1.08905	1.10495	1.00845	0.999429	0.973022	1.04942	0.963665	0.924911	0.911128	1.03569	0.88701	0.870691	1.03466	1.01649	0.925886	0.662198	0.044156	0.064003	0.982441	0.894873	1.09785
P11021	Endoplasmic reticulum chaperone BiP	HSPA5	0.959788	1.12929	0.880584	0.959135	1.23039	1.0607	0.966932	0.827492	0.975752	1.21613	1.12396	0.954442	0.935559	1.05424	1.0289	0.922413	0.833229	1.11274	0.976835	0.937869	0.998896	1.05221	0.956616	0.529173	0.467364	0.377429	1.05337	0.957674	1.09992
P11047	Laminin subunit gamma-1	LAMC1	1.05163	1.07045	0.830238	1.04118	1.1423	1.06408	0.909453	0.815259	1.0226	1.2252	0.983711	0.910762	1.09018	0.941442	1.13861	1.01805	1.09315	0.879987	0.90811	0.9205	0.994132	1.04832	0.96396	0.554497	0.562301	0.540433	1.05451	0.969649	1.08751
P11117	Lysosomal acid phosphatase	ACP2	1.12762	0.569613	1.14027	0.993559	1.40029	0.783063	1.00153	0.910572	0.82499	0.914597	1.0998	0.80094	0.90823	1.44324	1.35488	1.26575	0.765116	0.759909	1.00708	1.05198	0.97239	1.08695	0.969966	1	0.983354	0.584956	1.11781	0.997507	1.1206
P11137	Microtubule-associated protein 2	MAP2	0.211699	1.42084	0.933319	1.55907	0.764099	1.3634	1.09875	1.3432	0.873477	1.07658	1.05997	0.766226	1.13627	0.96097	0.345412	0.915485	0.989929	0.839992	1.14431	1.16176	1.0631	0.890904	1.0103	1	0.719321	0.542384	0.838029	0.950334	0.881825
P11142	Heat shock cognate 71 kDa protein	HSPA8	1.03439	0.917644	0.936013	0.99168	1.21737	1.06111	1.02632	0.884986	1.13887	1.03684	0.909109	1.00913	0.969134	1.06825	1.01034	0.955149	0.913017	1.00381	0.850392	0.963785	1.02315	1.00047	0.937231	0.575239	0.172425	0.109652	0.977826	0.916021	1.06747
P11166	Solute carrier family 2, facilitated glucose transporter member 1	SLC2A1	0.986666	1.03418	0.984437	0.943444	1.19133	1.46003	0.787035	0.936751	1.11998	1.11889	0.812249	0.842128	1.01023	0.894748	0.832808	0.984171	0.928461	1.16333	0.782225	1.03347	1.04932	0.918509	0.978331	0.31917	0.607802	0.42712	0.87534	0.93235	0.938853
P11172	Uridine 5'-monophosphate synthase	UMPS	1.13402	0.873513	0.974271	0.776898	1.97903	1.44227	0.668305	0.94137	1.21363	1.27933	0.575061	1.29942	0.974567	0.649396	1.02907	0.832166	0.972116	0.910094	0.605981	0.82794	1.11148	0.967807	0.829659	0.412781	0.189464	0.455325	0.87074	0.746448	1.16651
P11177	Pyruvate dehydrogenase E1 component subunit beta, mitochondrial	PDHB	1.19883	0.944923	0.96267	1.12641	1.01507	1.08396	0.72357	1.04635	1.12197	0.941286	0.776866	0.891504	0.985909	1.30785	1.13257	0.74213	0.988253	0.856274	1.14696	0.942337	1.02486	1.006	0.935191	0.823128	0.757372	0.696074	0.981593	0.912504	1.07571
P11182	Lipoamide acyltransferase component of branched-chain alpha-keto acid dehydrogenase complex, mitochondrial	DBT	0.988228	1.13594	0.91257	0.951004	1.39459	1.27876	1.16348	1.06624	0.625736	1.13837	1.11533	1.5274	0.922725	1.30696	0.209717	0.538338	0.994176	1.37212	1.24891	0.741828	1.0574	1.03675	0.979075	0.91194	1	1	0.980476	0.92593	1.05891
P11216	Glycogen phosphorylase, brain form	PYGB	1.17026	0.997802	1.0186	0.939857	1.32009	1.16302	0.827595	0.986838	1.00835	1.09497	0.842635	0.897281	1.21497	0.95569	1.00242	0.861841	0.965803	0.889102	0.855797	0.989361	1.04805	1.00133	0.912381	0.506794	0.0692992	0.223142	0.955425	0.870555	1.09749
P11233	Ras-related protein Ral-A	RALA	1.15912	0.804985	0.972909	1.0904	0.542412	1.02674	0.876097	1.31418	1.11597	1.38669	0.824392	0.978129	1.03893	1.21421	0.841839	0.998006	0.927862	1.1213	0.846818	0.901522	0.989201	1.04736	0.959102	0.899976	0.722159	1	1.0588	0.969572	1.09203
P11274	Breakpoint cluster region protein	BCR	1.88274	1.75888	1.58333	0.614972	0.926128	0.735568	0.76228	0.962765	1.18953	0.786	0.631268	0.940365	1.39065	0.43355	0.283907	1.34217	0.849281	0.853017	1.42242	0.730821	1.15735	0.744291	1.03954	0.209708	0.558273	0.244953	0.643097	0.898206	0.715979
P11279	Lysosome-associated membrane glycoprotein 1	LAMP1	1.13226	0.911782	0.921109	0.609865	1.74868	1.86073	0.429974	0.702427	1.33782	1.93141	0.575883	1.54018	0.625183	0.493434	0.697761	1.28394	0.797386	0.691884	0.528271	0.921102	1.07274	0.977309	0.844517	0.732976	0.77956	0.917102	0.911042	0.787254	1.15724
P11310	Medium-chain specific acyl-CoA dehydrogenase, mitochondrial	ACADM	1.29166	0.715158	1.17157	0.0728743	1.41229	1.14224	1.30876	0.509843	1.46584	1.30319	0.680305	0.949419	0.829022	1.17878	1.28285	0.528907	1.43783	0.464904	0.602092	1.09332	1.01003	1.03726	0.825411	0.880102	0.642849	0.911439	1.02696	0.817218	1.25666
P11387	DNA topoisomerase 1	TOP1	1.03887	1.06228	0.862283	0.976902	0.867803	0.949947	0.927241	0.945829	1.17248	1.10249	1.01896	0.993467	0.955358	1.0591	1.10208	1.00836	1.00933	0.911039	0.9353	0.964194	0.978182	1.03858	0.965644	0.208228	0.73162	0.089844	1.06174	0.987182	1.07553
P11388	DNA topoisomerase 2-alpha	TOP2A	1.03831	1.07282	0.883056	0.94444	1.22395	1.11433	0.86572	1.04118	1.1145	1.1321	1.06794	0.990016	1.02747	0.946006	0.840744	1.01012	1.02187	0.917527	0.879449	0.876977	1.03315	1.00071	0.941188	0.548848	0.211203	0.356192	0.968608	0.910993	1.06324
P11413	Glucose-6-phosphate 1-dehydrogenase	G6PD	1.14856	1.05149	0.914176	1.0592	1.39087	1.08047	0.620022	0.921217	1.15435	1.0812	0.762714	1.07603	0.944434	0.956066	1.12884	0.9885	0.937816	1.03182	0.754892	0.921495	1.03782	0.991547	0.926904	0.586873	0.551166	0.523206	0.955416	0.893129	1.06974
P11498	Pyruvate carboxylase, mitochondrial	PC	1.01256	0.905827	0.848648	1.14142	1.22918	1.04971	0.872171	0.843462	1.26162	0.77417	0.833979	0.968457	1.15225	1.21101	0.939592	1.00866	0.73586	0.917495	1.03505	0.998628	1.01829	0.97991	0.939138	0.648309	0.855599	0.937786	0.962311	0.922271	1.04341
P11586	C-1-tetrahydrofolate synthase, cytoplasmic	MTHFD1	1.04452	0.840209	0.904882	0.869136	1.3161	1.04382	0.980054	0.878017	1.17504	1.03599	0.883936	1.18224	1.00973	1.00818	1.06194	0.965935	0.886424	0.972637	0.902094	0.932035	1.00575	1.03034	0.931825	0.695525	0.272018	0.0974045	1.02444	0.926495	1.10572
P11717	Cation-independent mannose-6-phosphate receptor	IGF2R	1.05347	0.868178	0.864732	0.9972	0.954658	0.909898	1.04073	0.851611	1.31257	1.05256	1.03988	0.791791	0.542048	0.735609	1.48172	1.04353	0.895697	1.02446	0.810506	1.20829	0.983672	0.940601	0.996498	1	0.868785	1	0.956214	1.01304	0.943907
P11766	Alcohol dehydrogenase class-3	ADH5	0.941654	0.944599	1.02545	1.02758	1.2066	1.12421	0.858505	0.943546	1.0271	0.967508	0.657341	1.31053	1.12876	1.01826	0.841359	0.951172	1.03768	1.17889	1.02741	0.87737	1.01103	0.987294	1.01451	1	0.951336	1	0.976526	1.00344	0.973176
P11940	Polyadenylate-binding protein 1	PABPC1	0.983174	1.14781	1.18078	1.29165	0.676936	0.831021	1.04146	1.17147	1.07936	1.00443	1.17129	0.995592	1.08346	0.852946	0.77377	0.814102	1.16306	0.885275	0.793048	0.989998	1.04485	0.980249	0.929097	0.65981	0.600486	0.546094	0.938171	0.889215	1.05506
P12004	Proliferating cell nuclear antigen	PCNA	1.16201	0.838449	0.939801	1.10515	0.971961	1.01925	1.00149	0.944873	1.04409	0.953982	0.94774	0.986754	1.14316	1.08649	1.1013	0.911712	0.900194	1.07858	0.810827	1.00405	1.00301	1.03657	0.941073	0.452869	0.371432	0.293506	1.03346	0.938251	1.10148
P12036	Neurofilament heavy polypeptide	NEFH	0.868424	0.837593	1.38143	0.658336	1.09209	0.710218	1.01902	0.751476	1.49377	0.855035	0.966127	0.537302	1.2289	1.20687	0.635079	1.02939	1.17874	1.16076	1.21028	0.842697	0.979151	0.904885	1.08437	0.608721	0.542962	0.533533	0.924153	1.10746	0.834476
P12081	Histidine--tRNA ligase, cytoplasmic	HARS	1.12524	0.981159	0.902016	1.03611	0.857515	1.10049	0.962393	0.952517	1.30353	1.07902	0.890107	0.917218	1.1053	1.06213	1.07286	0.876914	0.819053	0.903471	0.806573	0.971429	1.02455	1.02111	0.875488	0.950906	0.0179698	0.0261208	0.996638	0.854508	1.16633
P12111	Collagen alpha-3(VI) chain	COL6A3	1.32318	0.91166	1.24323	0.723081	0.679124	1.47223	1.13096	0.853712	0.470625	0.657147	1.76338	1.19949	0.988118	0.969672	0.802204	0.736982	1.32422	1.27916	0.886777	1.05721	0.978645	1.06334	1.05687	0.965463	1	0.971546	1.08654	1.07993	1.00612
P12235	ADP/ATP translocase 1	SLC25A4	1.06884	0.992913	1.13026	0.849858	1.19048	0.884224	0.943788	1.21777	0.888334	0.961444	0.883771	0.899078	0.980618	0.982797	1.11773	0.838715	0.876977	1.26297	1.08498	1.02806	1.0185	0.970907	1.01834	1	0.998504	0.814357	0.953276	0.999848	0.953421
P12236	ADP/ATP translocase 3	SLC25A6	0.964888	0.795098	0.686106	1.36419	0.681025	0.699841	0.435038	1.32292	1.61278	1.34551	1.4756	0.496921	1.1238	0.95749	1.25509	0.782249	0.525251	0.514808	0.644523	1.35204	0.951321	1.10907	0.763775	0.395926	0.499202	0.307731	1.16582	0.802857	1.45209
P12259	Coagulation factor V	F5	0.655005	5.16824	0.0720647	0.29699	0.669778	0.313743	1.09654	0.580375	0.516721	3.85654	4.2675	0.177889	0.420147	0.517361	0.483465	0.367616	0.438458	0.138661	0.584115	0.431035	1.04105	1.62048	0.391977	0.514024	0.326728	0.354012	1.55659	0.376521	4.13413
P12268	Inosine-5'-monophosphate dehydrogenase 2	IMPDH2	0.987857	0.951031	0.887672	0.952539	1.31096	1.12529	0.907972	0.950485	1.20773	1.08709	0.871929	0.997221	1.00607	1.02094	0.926233	0.907061	0.858475	1.039	0.967656	0.914526	1.03128	0.984914	0.937344	0.409057	0.32277	0.38646	0.955038	0.908911	1.05075
P12270	Nucleoprotein TPR	TPR	1.05053	0.845587	0.763656	1.02947	1.13417	1.22091	0.828405	0.924784	1.29597	1.02744	1.02575	1.12588	1.07602	0.94878	0.979507	0.983093	0.870367	0.856716	0.869918	0.923539	1.01039	1.03056	0.900727	0.752481	0.150755	0.00829149	1.01997	0.891467	1.14415
P12277	Creatine kinase B-type	CKB	1.05363	0.275312	0.913596	0.704703	0.955149	1.30715	1.24052	0.82955	0.947449	1.68795	0.479762	1.82474	1.46754	1.33633	0.696848	0.627108	0.867131	0.756519	1.02872	1.02642	0.914118	1.24886	0.861179	0.238374	0.662668	0.310938	1.3662	0.942088	1.45018
P12429	Annexin A3	ANXA3	1.07388	0.999918	0.871447	1.05684	1.097	1.03379	0.919864	1.04885	1.08321	0.91996	1.0529	1.07982	1.13774	0.902377	1.0017	0.979204	1.03448	1.00006	0.851475	0.886139	1.02053	1.01575	0.950272	0.911235	0.301765	0.287932	0.995311	0.931152	1.0689
P12814	Alpha-actinin-1	ACTN1	0.981364	1.0294	0.911992	0.930812	1.17274	1.05653	0.981006	1.00729	1.09701	1.08224	0.909325	1.07366	1.12459	0.975647	0.967238	0.864595	0.946982	1.00595	0.974217	0.905199	1.01868	1.02212	0.939388	0.933345	0.114292	0.0880228	1.00337	0.92216	1.08807
P12931	Proto-oncogene tyrosine-protein kinase Src	SRC	1.28913	0.546202	1.13571	0.71364	1.81	0.366548	0.903028	0.886924	1.67616	1.24791	0.749781	0.303036	0.332674	1.10951	1.34255	1.26799	0.933253	1.08886	0.310919	1.15501	1.03637	0.847577	0.951207	1	0.699771	0.989835	0.817832	0.917825	0.891054
P12955	Xaa-Pro dipeptidase	PEPD	0.99013	0.714567	0.862505	0.932564	1.3885	1.0257	0.872123	1.07694	1.25604	0.962417	0.706381	1.08571	0.890954	1.07377	1.23842	0.986927	0.980188	0.813105	0.931433	0.977793	1.01323	0.992942	0.937889	0.833274	0.93512	0.717906	0.979977	0.925643	1.0587
P12956	X-ray repair cross-complementing protein 6	XRCC6	1.01898	0.860385	0.939922	0.979128	1.1663	1.0694	0.875844	0.963428	1.30014	1.072	0.825351	1.03707	1.10429	0.958746	1.12591	0.961168	0.817052	0.87534	0.891596	0.928904	1.01928	1.02056	0.894812	0.983566	0.0409021	0.0776801	1.00126	0.877886	1.14053
P13010	X-ray repair cross-complementing protein 5	XRCC5	1.01276	1.0383	0.856749	1.06468	1.34101	1.05035	0.908822	1.11138	1.11833	1.01616	0.942269	0.950027	1.01212	1.01762	0.969404	0.911675	0.874201	1.05799	0.90741	0.860209	1.05582	0.9846	0.922298	0.139102	0.0850038	0.151875	0.932546	0.873537	1.06755
P13073	Cytochrome c oxidase subunit 4 isoform 1, mitochondrial	COX4I1	1.21238	1.25251	0.949452	0.935541	0.303657	0.621156	0.832158	1.03038	1.04108	1.57507	1.15896	1.56307	0.535921	1.30556	0.867329	1.31137	1.01358	0.959625	0.527026	0.981557	0.908701	1.16765	0.958632	0.508917	0.737639	0.445448	1.28497	1.05495	1.21804
P13473	Lysosome-associated membrane glycoprotein 2	LAMP2	0.957714	1.12564	0.958335	0.921023	1.15506	1.10987	0.791748	1.08891	1.11946	1.18409	1.00663	0.904779	1.03671	0.94078	0.864878	0.97752	0.96074	0.937615	0.97534	0.931845	1.02531	0.989644	0.956612	0.546512	0.325818	0.70017	0.965216	0.933	1.03453
P13489	Ribonuclease inhibitor	RNH1	1.11605	0.947771	1.0218	1.08628	0.916753	0.845937	1.02911	1.01001	0.925005	1.00622	0.889983	1.03411	1.1098	1.05176	0.919947	1.03374	1.09266	1.085	1.06094	0.946069	0.988746	1.00197	1.04368	0.753529	0.462547	0.4682	1.01337	1.05556	0.960033
P13598	Intercellular adhesion molecule 2	ICAM2	0.991229	0.827806	1.36116	1.12864	0.661478	1.43036	0.959209	0.892627	0.59675	0.930694	0.529252	0.984614	1.28707	1.05918	0.480799	1.78378	1.34173	1.20777	1.09247	0.928311	0.983251	0.878602	1.27081	0.490355	0.13986	0.154658	0.893568	1.29246	0.69137
P13639	Elongation factor 2	EEF2	0.980797	0.961138	0.957269	1.01351	1.22121	1.03482	0.860503	0.979551	1.15455	1.1344	0.850782	0.941911	1.07353	1.07419	0.880225	0.937365	0.968864	1.03433	0.94338	0.921571	1.01815	0.992506	0.961102	0.65152	0.493741	0.7828	0.974814	0.94397	1.03267
P13645	Keratin, type I cytoskeletal 10	KRT10	0.648325	0.832305	0.418776	0.188515	0.623972	6.16131	0.399642	0.54051	0.760548	1.1739	0.564622	1.61012	0.53222	0.511894	0.875581	0.2702	0.61409	3.05437	0.25686	0.600845	1.17488	0.878056	0.959274	1	1	0.874874	0.747359	0.816488	0.915334
P13647	Keratin, type II cytoskeletal 5	KRT5	0.273851	0.472037	0.400206	0.612675	0.833218	4.89679	0.431001	0.396229	1.09194	1.17192	0.615644	1.10401	0.694209	0.980986	0.940874	0.654534	0.854459	2.80839	0.33622	0.669425	1.04533	0.917942	1.06461	1	0.97524	1	0.878138	1.01844	0.862237
P13667	Protein disulfide-isomerase A4	PDIA4	1.14113	1.15279	0.887617	0.946417	0.736787	1.15083	0.80001	0.885432	1.16642	1.29374	0.858088	1.06649	0.903389	0.887742	1.04138	1.10444	0.930289	1.26171	0.741972	0.938461	0.98527	1.00847	0.995374	1	0.917011	1	1.02355	1.01026	1.01316
P13674	Prolyl 4-hydroxylase subunit alpha-1	P4HA1	0.900979	1.07766	1.06782	1.05374	0.726693	1.05188	0.731587	0.788245	1.02882	1.03091	0.997379	1.07005	0.976623	1.13512	1.02076	1.08269	0.987425	0.768862	1.32487	1.07453	0.936381	1.03847	1.04768	0.213208	0.381944	0.913963	1.10903	1.11886	0.991218
P13693	Translationally-controlled tumor protein	TPT1	1.55829	1.18164	1.47552	1.04299	0.588915	1.23875	0.342542	1.18103	0.942109	1.65427	0.475371	0.203542	0.659733	0.850382	1.21052	1.11123	1.4993	1.29618	0.353608	1.09598	1.06131	0.842303	1.07126	1	0.963469	0.604765	0.793645	1.00938	0.786273
P13716	Delta-aminolevulinic acid dehydratase	ALAD	0.988393	1.33467	1.43811	0.49935	1.30315	1.12218	0.147541	1.41874	1.00283	1.00286	1.30648	0.673387	1.47375	1.10728	1.21823	1.14107	0.476979	1.08136	1.08571	0.587542	1.02833	1.13033	0.874531	0.564938	0.642201	0.453101	1.09919	0.850438	1.2925
P13797	Plastin-3	PLS3	1.07189	0.771813	1.02965	0.907578	1.18712	1.15039	0.904965	0.882892	1.16023	1.17369	0.781635	0.990447	1.05632	1.05378	0.96959	1.03914	1.00107	0.90359	0.903217	0.950385	1.00739	1.00424	0.959479	0.963208	1	0.644899	0.996875	0.952439	1.04665
P13798	Acylamino-acid-releasing enzyme	APEH	0.995619	0.795977	0.764407	1.10967	1.45108	1.17732	0.969408	0.78228	1.35961	0.972283	0.877834	0.933675	1.07156	1.0342	0.995254	0.775337	0.850793	1.07377	0.755718	0.947306	1.04504	0.980801	0.880584	0.452767	0.325203	0.182886	0.93853	0.842632	1.11381
P13804	Electron transfer flavoprotein subunit alpha, mitochondrial	ETFA	1.06695	0.89498	0.806316	1.0468	1.16102	0.916289	1.08739	1.18279	1.02915	0.905478	0.841061	1.01525	0.969765	0.995343	1.09743	1.03964	0.993493	1.02338	1.02832	0.934995	1.0213	0.970723	1.00397	1	0.693247	0.593077	0.950479	0.98303	0.966887
P13807	Glycogen [starch] synthase, muscle	GYS1	0.958735	1.09644	1.40178	1.19964	1.47485	1.07474	0.566374	1.18713	0.798253	0.784392	0.939645	0.415141	1.3961	0.94311	0.964285	1.46523	0.988365	0.69264	0.905502	0.974697	1.08422	0.907112	1.00529	0.757737	0.593881	0.844803	0.836653	0.927202	0.902341
P13861	cAMP-dependent protein kinase type II-alpha regulatory subunit	PRKAR2A	1.32607	0.753629	1.32543	1.12448	1.10254	1.08752	0.905546	0.761324	1.19508	1.11985	0.764088	1.37401	0.735937	0.975988	1.13963	0.773743	0.804735	0.86907	0.878191	0.894032	1.06462	1.01825	0.843954	0.689402	0.0270763	0.141771	0.956441	0.792725	1.20652
P13929	Beta-enolase	ENO3	1.08463	1.0213	0.860589	1.16162	0.917652	0.874281	1.06594	1.06128	1.21237	0.983323	0.951316	0.982345	1.20176	1.03583	1.00194	0.838134	1.10421	0.812889	0.780101	0.918063	1.02885	1.02609	0.890679	0.957855	0.16271	0.084685	0.997312	0.865703	1.15203
P13984	General transcription factor IIF subunit 2	GTF2F2	0.94048	1.29315	0.7855	0.957981	1.18371	1.36764	0.839104	1.15017	1.27762	1.06622	1.14489	0.781421	1.08952	0.917874	0.942314	0.717515	0.808104	1.14556	0.635285	0.839155	1.08837	0.990373	0.829123	0.261859	0.0790743	0.172642	0.909957	0.7618	1.19448
P14136	Glial fibrillary acidic protein	GFAP	1.02092	1.93592	1.20691	0.775804	1.26439	0.635819	0.298919	0.479747	1.38263	1.25007	1.45802	0.991777	0.619236	0.623153	1.56084	0.742881	0.541103	0.913607	1.03094	0.942341	1.00012	1.08385	0.834174	0.710745	0.554807	0.532826	1.08372	0.834077	1.29931
P14174	Macrophage migration inhibitory factor	MIF	1.0974	0.958175	1.15743	1.09523	0.332225	1.09957	1.37524	1.12039	0.777451	0.883588	0.849934	1.20223	0.947296	1.07557	1.20071	1.09892	0.827005	0.893792	1.00216	1.11411	1.00146	1.02655	0.987198	1	0.895238	1	1.02506	0.985761	1.03987
P14314	Glucosidase 2 subunit beta	PRKCSH	1.27457	1.06251	1.04317	1.18649	0.614951	0.49668	1.11946	0.875395	0.55421	1.28326	1.36107	1.04145	1.16427	0.877357	1.52316	0.842407	1.00822	0.69579	1.04761	1.18689	0.914158	1.20843	0.956183	0.107737	0.730398	0.0839537	1.3219	1.04597	1.2638
P14317	Hematopoietic lineage cell-specific protein	HCLS1	1.22383	0.559315	1.08671	1.12696	0.904258	0.641522	1.02454	0.572344	1.00551	1.01974	0.907119	1.16836	0.886393	0.872409	1.35261	1.24355	1.20484	0.806425	0.98556	1.20125	0.904999	1.03444	1.08832	0.369709	0.355544	0.615361	1.14303	1.20257	0.950489
P14324	Farnesyl pyrophosphate synthase	FDPS	1.08738	0.723887	1.03818	1.0266	0.914433	1.10948	0.988857	0.954216	1.17082	0.925881	0.791169	1.03757	1.04684	1.08771	1.03657	0.990262	0.986432	0.989538	0.945429	0.988962	1.00154	0.987623	0.980125	1	1	0.861716	0.986105	0.978618	1.00765
P14406	Cytochrome c oxidase subunit 7A2, mitochondrial	COX7A2	1.93441	1.06363	1.32856	0.883899	0.20738	1.56987	0.567168	0.894599	0.590457	1.95306	1.04336	1.65932	0.450182	0.85801	0.672293	1.72961	1.05392	0.60918	0.78323	0.778702	1.00444	1.10604	0.990929	1	0.956897	1	1.10115	0.986547	1.11616
P14543	Nidogen-1	NID1	1.26588	0.897883	0.952509	1.18231	1.0457	1.17341	0.879294	1.08261	1.03332	0.909759	0.616218	1.04556	1.29311	1.12037	1.0705	0.900915	0.910165	0.838393	0.876158	0.936312	1.05699	1.00925	0.892389	0.624052	0.00902126	0.315566	0.954838	0.844274	1.13096
P14550	Alcohol dehydrogenase [NADP(+)]	AKR1A1	1.22059	0.843034	1.00385	1.00115	0.513137	1.00321	1.06215	1.01825	1.07917	0.994506	0.819512	1.3209	1.0545	0.987704	1.04894	0.845594	1.19968	1.03168	0.88225	0.995508	0.971615	1.03768	0.990944	1	0.821181	0.877559	1.06799	1.01989	1.04716
P14618	Pyruvate kinase PKM	PKM	1.10752	0.897658	0.958757	1.06637	1.15342	1.03805	0.903492	0.876696	1.17077	1.06564	0.876981	1.03098	1.03107	0.988185	0.955642	0.978223	0.971091	1.00604	0.949989	0.901329	1.01919	0.991416	0.961335	0.536876	0.491529	0.507172	0.972747	0.943232	1.03129
P14625	Endoplasmin	HSP90B1	0.953391	1.17416	0.875896	0.948054	1.12232	1.04334	0.843178	0.917676	1.12953	1.25704	1.205	0.987328	1.01303	1.00795	1.0012	0.905214	0.923353	0.964888	0.809578	0.894176	1.00084	1.07859	0.899442	0.205984	0.0604981	0.0177858	1.07769	0.898688	1.19918
P14735	Insulin-degrading enzyme	IDE	0.778608	1.22299	0.850138	0.953683	1.49889	1.17101	0.802809	0.907602	1.1556	0.875687	0.67292	1.03875	0.953639	0.918133	1.10126	1.04511	0.932984	1.07547	0.938411	0.975364	1.03792	0.926731	0.993466	0.768201	0.586795	0.45482	0.89287	0.957166	0.932826
P14866	Heterogeneous nuclear ribonucleoprotein L	HNRNPL	0.992022	0.780922	0.837879	0.904807	1.19191	0.987149	1.01745	0.791883	1.29366	1.00586	0.837501	0.956618	0.893414	0.960184	1.46689	0.978551	0.879659	0.95118	0.953091	1.01286	0.97752	1.02008	0.955067	1	0.707636	1	1.04354	0.977031	1.06807
P14868	Aspartate--tRNA ligase, cytoplasmic	DARS	1.03771	0.812442	0.880313	0.95764	1.27745	0.98015	0.862777	0.856052	1.31953	1.12503	0.87137	1.02816	0.958184	0.988446	1.07729	0.921894	0.899869	0.919688	0.861888	1.02229	0.998229	1.00808	0.925126	0.88522	0.398402	0.222689	1.00987	0.926767	1.08967
P14923	Junction plakoglobin	JUP	1.09454	1.02665	0.925011	0.893712	1.29396	1.0963	0.929353	1.21802	1.04062	0.913425	0.989901	0.854798	1.17911	0.970108	1.04037	1.01474	0.875704	1.10317	0.910868	0.794509	1.05757	0.991286	0.939798	0.429576	0.276805	0.440964	0.937321	0.888636	1.05479
P15104	Glutamine synthetase	GLUL	0.331813	1.39708	0.554501	0.220985	0.67031	2.78113	1.68346	1.26419	0.47	0.599467	1.60012	0.359168	0.697003	1.75894	0.544251	0.426123	1.62849	0.583975	2.67559	0.641699	1.0415	0.926492	1.19118	1	0.751752	1	0.889577	1.14372	0.777796
P15121	Aldose reductase	AKR1B1	1.11364	0.720257	0.867975	1.19549	0.884177	0.848	0.867404	0.929826	1.24619	0.859861	0.928067	1.07793	1.00261	1.03887	1.35001	0.963439	0.936371	0.849269	0.807908	1.13326	0.963662	1.04289	0.93805	0.548245	0.739986	0.681206	1.08222	0.973423	1.11176
P15144	Aminopeptidase N	ANPEP	0.951887	0.923122	0.930093	0.820731	1.26842	1.02883	0.815914	0.91375	1.07398	1.03618	1.12992	1.43452	1.01279	0.86724	0.897513	0.959731	0.720186	1.12371	1.11937	0.949066	0.969636	1.06303	0.974414	0.929341	0.952937	0.60546	1.09632	1.00493	1.09094
P15151	Poliovirus receptor	PVR	0.894321	0.993402	0.72014	0.874873	1.11422	1.07773	0.880221	0.640402	1.29496	1.09726	0.904915	0.972248	0.93935	0.896162	1.43315	1.01444	0.877017	1.00904	0.972476	1.04935	0.943364	1.04051	0.984466	1	0.560859	0.760117	1.10298	1.04357	1.05693
P15153	Ras-related C3 botulinum toxin substrate 2	RAC2	0.11909	0.30613	1.54473	1.27183	0.867203	0.94997	1.73003	0.651927	1.37788	0.423137	0.378396	0.565227	1.35289	2.45452	1.42415	0.634395	0.0801724	1.35138	1.30446	0.917302	0.979867	1.09972	0.857541	0.735875	0.992049	1	1.12231	0.875161	1.28241
P15170	Eukaryotic peptide chain release factor GTP-binding subunit ERF3A	GSPT1	1.01541	0.829755	1.08099	0.769654	0.459477	1.22471	0.987281	1.04367	1.22352	1.17645	1.06046	1.29282	1.16455	1.43796	0.102806	0.977426	1.15457	1.12839	0.585577	1.03051	0.959384	1.03917	0.975294	1	0.896026	1	1.08317	1.01658	1.0655
P15291	Beta-1,4-galactosyltransferase 1	B4GALT1	0.894661	1.17104	0.872287	0.930718	1.47675	1.17369	0.811056	1.00903	1.09386	1.04873	0.850198	0.737266	0.886434	0.991792	0.89211	1.18091	0.900027	1.13588	0.996941	0.926373	1.04812	0.901088	1.02803	0.232926	0.81074	0.121215	0.859716	0.980827	0.876522
P15311	Ezrin	EZR	1.00599	0.95	0.963019	0.986762	0.785338	0.967263	0.947181	1.01035	1.04137	1.0627	0.838163	1.11871	1.08448	1.06397	1.04192	1.07255	0.992621	1.03176	1.04909	0.972689	0.96192	1.03499	1.02374	0.178025	0.146265	0.788172	1.07596	1.06427	1.01099
P15374	Ubiquitin carboxyl-terminal hydrolase isozyme L3	UCHL3	0.877399	0.915708	0.985604	1.19295	0.372618	0.728873	1.22255	0.964194	0.910839	1.00319	1.07378	1.09805	1.12398	0.898837	1.2817	1.063	1.00454	1.05298	1.13032	1.09403	0.907859	1.07992	1.06897	0.128392	0.214242	0.835434	1.18953	1.17747	1.01025
P15529	Membrane cofactor protein	CD46	1.03398	0.728856	1.00552	0.87051	1.27509	0.951021	1.07932	0.746024	1.35104	1.2641	0.815599	0.968761	0.271556	0.0686312	1.59054	1.40887	0.679352	1.23912	0.595221	1.35292	1.0046	0.829864	1.0551	0.680011	0.769951	1	0.826068	1.05027	0.786528
P15531	Nucleoside diphosphate kinase A	NME1	1.02217	0.880499	0.9528	0.913154	0.880506	0.930477	0.991766	0.82732	1.27546	1.04184	0.786675	1.03049	0.87481	0.993329	1.30207	1.03547	0.900752	0.927758	0.992506	1.08234	0.963795	1.00487	0.987766	1	0.969657	0.817865	1.04262	1.02487	1.01732
P15586	N-acetylglucosamine-6-sulfatase	GNS	1.25387	0.962067	0.928797	1.27692	0.604661	0.826973	0.939142	0.837864	1.07898	1.27234	0.919247	1.05487	1.109	0.962631	1.36025	1.06233	0.76853	0.764163	0.784264	1.07707	0.967696	1.11305	0.891272	0.212227	0.428853	0.116594	1.15021	0.921024	1.24884
P15848	Arylsulfatase B	ARSB	0.817513	1.15797	0.134512	1.32821	1.56178	1.4677	1.3146	0.164132	1.56386	0.229523	0.724939	1.42128	1.44868	1.28751	1.39018	0.360043	0.266626	1.01091	0.764125	1.01102	1.0567	1.08369	0.682544	0.917802	0.186603	0.359114	1.02554	0.645922	1.58772
P15880	40S ribosomal protein S2	RPS2	1.09905	0.883682	0.967848	0.908407	0.992618	0.926775	1.00473	0.829744	1.05004	1.17012	1.01415	0.947327	1.01963	1.08157	0.885039	1.10092	1.14413	0.974755	1.15328	0.898077	0.962544	1.01964	1.05423	0.350485	0.315216	0.568498	1.05932	1.09526	0.967187
P15927	Replication protein A 32 kDa subunit	RPA2	1.59997	0.848268	0.760643	0.978728	0.674858	1.36763	0.214325	1.25599	1.08387	1.19685	0.795541	2.94293	1.5385	0.6123	0.839827	1.04021	1.25187	0.670718	0.0664801	0.58831	0.976032	1.32099	0.723516	0.337005	0.422343	0.419574	1.35343	0.741284	1.82579
P16070	CD44 antigen	CD44	0.979433	1.10646	1.02316	0.86273	1.04815	1.31711	1.01578	0.891207	1.04334	1.32074	0.841993	1.15218	0.947561	0.9704	0.848326	0.977575	0.8974	0.944323	0.855054	0.956869	1.03193	1.01353	0.926244	0.824607	0.119901	0.391434	0.982173	0.897585	1.09424
P16144	Integrin beta-4	ITGB4	0.754998	0.721119	0.478758	0.915071	1.44299	0.869412	0.748042	0.917656	1.18156	1.16536	0.989685	0.683985	0.919849	1.02632	1.80455	1.32581	1.00718	1.09618	0.952484	0.908716	0.892178	1.09829	1.05807	0.358167	0.47347	0.802886	1.23102	1.18594	1.03801
P16152	Carbonyl reductase [NADPH] 1	CBR1	0.956735	0.593386	1.00419	1.29414	0.956783	1.17754	0.946971	0.806161	1.28381	0.9479	0.81963	1.17674	1.03715	1.19216	1.06415	0.729017	0.924184	1.06244	0.794561	0.974265	1.00219	1.03962	0.896894	0.678658	0.390705	0.27201	1.03735	0.894933	1.15913
P16157	Ankyrin-1	ANK1	0.368282	1.7887	0.838443	0.672382	0.377359	2.0013	1.60162	0.0988745	1.00203	0.832292	1.37241	1.67976	0.646944	2.00737	0.464242	0.137007	0.650869	0.652734	1.42713	1.18911	0.97211	1.16717	0.81137	0.816793	0.595609	0.823801	1.20065	0.834648	1.43852
P16278	Beta-galactosidase	GLB1	1.00421	0.996573	0.881026	1.0408	0.989657	1.18654	0.925756	0.995931	1.17728	1.01372	0.870634	1.24541	1.08863	0.841531	0.672821	0.99107	0.888093	1.08526	0.954814	0.986478	1.02198	0.955458	0.981143	0.648125	1	0.757564	0.934912	0.960046	0.973821
P16284	Platelet endothelial cell adhesion molecule	PECAM1	0.971179	1.04785	0.855259	0.904715	1.2059	1.23816	0.880392	0.8781	1.00136	1.06846	1.12726	1.06063	0.931756	0.98528	0.945905	1.11938	0.947048	1.10989	0.84175	0.939192	0.9981	1.01988	0.991452	1	0.920862	1	1.02182	0.99334	1.02868
P16333	Cytoplasmic protein NCK1	NCK1	0.453955	1.0323	1.00877	1.43499	1.33147	1.28123	0.691996	1.41621	1.32589	1.78613	0.171515	1.39278	0.272981	0.838138	1.43011	1.18085	1.00654	0.89039	0.550412	0.588714	1.10854	0.981942	0.843382	0.646454	0.326113	0.929733	0.8858	0.760806	1.16429
P16383	GC-rich sequence DNA-binding factor 2	GCFC2	1.92673	1.17869	0.424997	0.468871	1.50953	0.353493	1.20524	0.809661	0.670679	1.22766	0.340409	1.13114	0.919955	0.289514	1.29294	1.28397	1.9138	1.62862	1.57423	0.589602	0.949766	0.866935	1.39804	0.733264	0.17264	0.218053	0.912788	1.47199	0.620106
P16435	NADPH--cytochrome P450 reductase	POR	0.922342	0.675086	0.568392	0.411399	1.48562	1.42443	0.571587	0.852711	1.19683	1.44493	1.30225	0.705861	1.24068	1.13896	0.895489	0.89999	0.651664	1.15491	1.20974	1.02515	0.900933	1.12136	0.988291	0.570904	0.575103	0.528421	1.24467	1.09696	1.13465
P16520	Guanine nucleotide-binding protein G(I)/G(S)/G(T) subunit beta-3	GNB3	0.78139	2.14052	0.649799	0.688569	0.708943	0.585508	0.615013	3.50596	0.802257	0.73775	2.09085	0.677237	1.57458	0.682775	0.9136	0.768709	0.612088	0.613029	0.656793	0.696185	1.16422	1.1128	0.669361	0.895468	0.215549	0.22544	0.955834	0.574944	1.66248
P16615	Sarcoplasmic/endoplasmic reticulum calcium ATPase 2	ATP2A2	0.945408	0.927537	0.882943	0.569237	1.35279	1.37623	0.469999	0.84182	1.23599	1.17815	0.811548	0.992686	0.733388	1.18271	0.977423	1.12581	0.658847	1.16215	0.875931	1.23171	0.955773	0.979317	1.01089	0.849566	1	1	1.02463	1.05767	0.968769
P16930	Fumarylacetoacetase	FAH	1.10407	0.983092	0.847263	1.17265	1.02402	1.24986	0.957459	1.12335	1.12625	0.825309	0.706075	0.97223	1.12653	0.972112	0.950457	0.755014	0.971075	1.03537	0.999908	0.98583	1.06533	0.925452	0.949439	0.163415	0.109822	0.738637	0.868696	0.891213	0.974735
P17050	Alpha-N-acetylgalactosaminidase	NAGA	0.540771	0.96869	0.864335	0.844492	1.26784	0.791761	0.920375	1.41237	1.04909	0.821711	0.947281	1.00725	1.14331	0.954759	1.19208	0.989169	0.875574	1.24055	0.959164	1.08017	0.962191	1.01107	1.02893	0.928482	1	0.818123	1.0508	1.06936	0.982643
P17096	High mobility group protein HMG-I/HMG-Y	HMGA1	0.371969	0.727721	0.466605	0.360291	0.743939	0.308547	1.27306	0.536789	2.19035	0.864847	1.33849	1.28471	1.55602	1.15977	1.54322	0.78381	0.285621	1.40748	0.753369	0.926514	0.775475	1.29118	0.831359	0.0946486	0.826754	0.0550306	1.66501	1.07206	1.55309
P17174	Aspartate aminotransferase, cytoplasmic	GOT1	1.15938	0.816706	0.809095	1.05362	1.34706	1.14331	0.850783	0.888808	1.1027	1.13637	0.822309	0.82781	0.957201	1.08035	0.985271	0.986184	0.98829	1.05415	0.922698	0.982605	1.01905	0.968218	0.986786	1	0.916602	0.725747	0.950117	0.968338	0.981184
P17252	Protein kinase C alpha type	PRKCA	1.52264	1.13958	0.904664	1.10976	1.48778	1.20353	1.03205	1.18132	0.505816	0.301399	1.78653	1.21862	0.664591	1.29576	1.39927	1.20766	0.92518	0.89492	0.619245	0.546939	1.12079	1.11103	0.838788	0.965536	0.214253	0.389414	0.991289	0.748388	1.32456
P17301	Integrin alpha-2	ITGA2	1.11344	0.891379	0.843711	0.723579	1.31305	0.893598	0.917453	0.730061	1.13542	1.10912	0.990659	1.22821	0.748674	0.972995	0.918844	1.2739	0.996749	0.866345	1.07856	1.05941	0.9513	0.99475	1.05499	0.626043	0.748794	0.744951	1.04567	1.109	0.942897
P17302	Gap junction alpha-1 protein	GJA1	0.857393	0.673548	1.03593	1.18289	1.02269	0.962117	0.237929	0.824575	1.2309	1.26106	0.772776	1.20993	1.12775	1.03675	0.237168	0.976047	0.991929	1.26714	1.11355	1.37351	0.891997	0.940907	1.14444	0.780515	0.156822	0.350679	1.05483	1.283	0.822158
P17480	Nucleolar transcription factor 1	UBTF	1.06724	0.200302	1.20091	1.05138	0.570305	1.46274	1.13492	1.22188	0.907457	0.661167	0.24286	1.35048	1.01581	1.55226	1.63879	1.25889	0.213049	0.614163	1.08444	1.32176	0.97968	1.07689	0.89846	1	0.722936	1	1.09923	0.917095	1.1986
P17655	Calpain-2 catalytic subunit	CAPN2	0.86814	0.743667	1.17858	0.881483	1.33782	1.03789	0.976338	1.09613	1.36403	0.878417	0.553717	0.786374	1.07701	1.15886	1.04188	0.661541	0.714209	1.2	0.930738	1.07457	1.05379	0.916043	0.916212	0.658806	0.37404	0.998939	0.869287	0.869448	0.999815
P17812	CTP synthase 1	CTPS1	1.02649	0.838684	0.901516	0.934908	1.35735	0.978847	0.913218	0.961977	1.2341	1.09268	0.789542	1.07304	0.985208	1.04977	1.08442	0.863396	0.861553	1.04775	0.812387	0.979535	1.01634	1.01244	0.912925	0.955541	0.21456	0.362831	0.996164	0.898246	1.10901
P17813	Endoglin	ENG	0.973193	1.08961	0.788109	0.930209	1.15847	1.36195	0.833262	0.835847	1.09686	1.03204	1.00763	1.15745	0.952861	1.10675	0.897571	0.896652	1.01751	1.00239	0.870409	0.947168	1.0075	1.02572	0.946827	0.794914	0.54245	0.319671	1.01808	0.939776	1.08332
P17844	Probable ATP-dependent RNA helicase DDX5	DDX5	1.05212	1.14403	0.943845	0.971557	1.16993	0.995617	0.928578	1.03259	0.968977	1.04933	1.11481	1.05738	1.14497	0.936459	1.02901	0.848429	1.04221	0.965641	0.877668	0.878935	1.02303	1.05533	0.922576	0.413003	0.0500217	0.0342965	1.03157	0.901809	1.14389
P17858	ATP-dependent 6-phosphofructokinase, liver type	PFKL	1.08754	1.13956	0.947129	1.07827	1.07094	0.994947	0.953807	1.07628	0.90835	1.10596	0.976302	1.18738	1.02697	1.1153	0.977	1.00682	0.792717	0.929705	0.859817	0.928436	1.02853	1.06482	0.903498	0.38455	0.0147454	0.0183536	1.03528	0.878432	1.17855
P17900	Ganglioside GM2 activator	GM2A	0.989539	1.33421	1.27131	0.243866	1.21876	1.41699	1.19501	2.14723	0.873863	1.22275	1.32138	0.847891	0.462104	1.05431	1.17961	0.529386	0.276857	0.348323	1.65791	0.767419	1.18786	1.01468	0.715978	0.396109	0.332744	0.401851	0.854202	0.602744	1.41719
P17931	Galectin-3	LGALS3	1.3146	0.730716	0.987022	1.374	0.452724	1.12376	1.12425	0.767707	0.865076	1.00437	0.981339	1.0724	0.999316	1.08665	1.28594	1.06941	0.854657	0.819213	0.984575	1.11861	0.971094	1.07167	0.969292	0.516417	0.986846	0.48498	1.10357	0.998145	1.10562
P17980	26S proteasome regulatory subunit 6A	PSMC3	1.05844	1.23645	0.906557	0.91135	1.01703	0.857782	0.842953	0.929984	1.11222	1.21219	1.02541	0.814318	1.27385	1.02013	1.0246	0.924306	0.889488	0.990167	0.905739	0.967402	0.985863	1.06175	0.93542	0.320177	0.417633	0.229436	1.07698	0.948834	1.13505
P17987	T-complex protein 1 subunit alpha	TCP1	1.04261	1.00188	0.948947	1.00693	1.23899	1.11503	0.912765	0.990032	1.18284	1.10992	0.885674	0.947304	0.99603	1.0317	0.910737	0.884276	0.94273	0.961728	0.845199	0.930919	1.04889	0.980228	0.912971	0.16033	0.0136556	0.145813	0.934537	0.870415	1.07367
P18031	Tyrosine-protein phosphatase non-receptor type 1	PTPN1	1.03967	0.924391	0.984725	0.919869	1.15812	0.972193	0.77775	0.874946	1.09513	1.24573	0.94306	1.01946	0.906126	0.990682	1.07955	1.08888	0.875938	1.04613	0.940931	1.0108	0.971865	1.03077	0.992536	0.98428	0.68462	0.773505	1.06061	1.02127	1.03852
P18077	60S ribosomal protein L35a	RPL35A	1.18141	0.875684	0.896417	1.08795	0.778812	1.03382	0.797059	0.986754	1.41189	1.13768	0.641342	1.12288	0.818512	0.976813	1.18983	0.9383	0.827439	0.722128	0.83623	1.16358	1.00553	0.981177	0.897535	0.815273	0.794119	0.6645	0.975778	0.892596	1.09319
P18085	ADP-ribosylation factor 4	ARF4	0.509067	0.849646	1.38639	0.539825	2.23025	1.21981	0.801548	0.551936	1.92708	0.83068	0.614596	0.682695	1.03041	1.3599	0.571727	0.653711	0.595357	1.39352	0.402543	0.961112	1.11284	0.848336	0.801248	0.398823	0.715927	0.811061	0.762317	0.720004	1.05877
P18124	60S ribosomal protein L7	RPL7	1.12859	1.18833	0.971517	1.03797	0.677261	0.902611	1.14999	1.10693	0.853743	1.07578	1.08038	0.969876	1.05628	1.04989	0.861261	0.980029	1.02241	1.09162	1.15199	0.894896	1.00188	1.01558	1.02819	0.826983	1	1	1.01367	1.02626	0.987737
P18206	Vinculin	VCL	0.937521	0.840668	0.901893	0.912166	1.31546	1.13746	0.858425	0.863713	1.30457	1.04892	0.843264	1.00105	0.986193	0.988443	1.24017	0.901432	0.834965	0.944507	0.794184	1.02021	1.00799	1.01801	0.89906	0.898697	0.219984	0.234188	1.00994	0.891937	1.1323
P18433	Receptor-type tyrosine-protein phosphatase alpha	PTPRA	1.09964	1.37204	0.528373	0.676956	1.44353	1.38196	0.796353	1.30771	0.899235	1.03568	0.567432	0.918478	0.842449	1.00556	0.582486	1.69492	0.721588	0.864759	0.910376	1.22563	1.0562	0.825347	1.08345	0.311414	0.887646	0.255348	0.781431	1.0258	0.761774
P18440	Arylamine N-acetyltransferase 1	NAT1	0.725227	1.34613	0.882527	0.835654	1.33648	1.17013	1.07062	1.3441	1.25847	0.912503	0.743703	1.27411	1.21163	0.297303	0.901161	0.90197	0.596828	1.17199	0.914936	0.923034	1.1077	0.890068	0.901752	0.263274	0.267287	0.941544	0.803526	0.814073	0.987044
P18583	Protein SON	SON	0.753736	0.883256	0.0855611	1.24098	1.0891	0.948856	0.531709	1.09407	1.14452	1.24049	1.17803	1.11709	1.32964	0.918189	1.42504	0.747018	1.01149	1.02165	0.507336	1.29385	0.863532	1.20142	0.91627	0.0712354	0.755666	0.0998152	1.39128	1.06107	1.3112
P18669	Phosphoglycerate mutase 1	PGAM1	1.22597	0.714926	1.06209	0.942974	0.788465	0.858242	1.06068	0.704672	1.14083	1.07869	0.856824	1.11372	0.911849	1.0715	1.38253	1.03585	1.05033	0.884124	0.925297	1.0248	0.944317	1.06919	0.98408	0.578834	0.5614	0.427944	1.13223	1.04211	1.08648
P18754	Regulator of chromosome condensation	RCC1	1.19643	1.01427	0.834412	0.948776	1.18818	1.29741	0.889169	0.95619	1.10463	0.801618	0.968374	0.881715	1.14161	1.01447	0.890036	0.823428	1.17642	1.08889	0.823588	0.927883	1.04772	0.949636	0.96804	0.492082	0.513415	0.818137	0.906385	0.923951	0.980988
P18827	Syndecan-1	SDC1	1.20731	1.16593	0.285143	0.539029	0.680566	2.01033	0.959302	0.686599	1.98669	0.72837	0.713526	0.809829	1.12497	1.4788	0.567732	1.40648	1.01054	0.856943	0.47697	0.659122	1.05788	0.903871	0.882012	0.768892	1	0.91084	0.854419	0.833756	1.02478
P19022	Cadherin-2	CDH2	0.85395	1.11104	0.822044	0.94548	1.12082	1.12284	0.818197	1.01297	1.04132	1.03505	1.15949	0.96668	1.04995	0.896134	0.942924	1.27252	0.967372	1.13343	1.02525	0.830605	0.983185	1.00837	1.04583	0.643669	1	0.947369	1.02562	1.06372	0.964179
P19174	1-phosphatidylinositol 4,5-bisphosphate phosphodiesterase gamma-1	PLCG1	0.948621	0.783455	0.802003	1.05027	1.15236	1.09658	0.753034	0.988593	1.37835	1.2675	0.395345	1.09297	1.02546	0.793555	1.20511	0.760356	1.10492	0.961176	0.710517	1.17573	0.994808	0.963324	0.94254	1	1	0.88978	0.968352	0.94746	1.02205
P19256	Lymphocyte function-associated antigen 3	CD58	1.14396	0.819209	1.07418	1.56584	0.20042	0.813472	0.958539	0.75973	1.2591	1.23181	0.900198	1.22931	0.88458	1.39163	1.35002	0.396904	0.94347	0.79297	0.901807	1.06188	0.954938	1.16459	0.819406	0.258727	0.405821	0.0813536	1.21955	0.858072	1.42126
P19338	Nucleolin	NCL	1.04432	0.85044	0.939642	0.981278	0.960666	1.11164	0.931595	0.862357	1.16556	1.07833	0.860249	1.08579	1.01991	1.05743	1.03191	1.01996	0.955002	0.965053	0.978264	0.967515	0.983056	1.02227	0.97716	0.609246	0.868944	0.60248	1.03989	0.994002	1.04617
P19367	Hexokinase-1	HK1	1.02204	1.03104	0.857949	0.994438	1.32229	1.13158	0.826357	1.00187	1.18642	1.04672	0.87103	0.768296	0.940585	1.1009	1.02614	0.917079	0.83857	1.06882	0.916182	0.97263	1.04155	0.958946	0.942656	0.360381	0.36607	0.782942	0.920687	0.905047	1.01728
P19387	DNA-directed RNA polymerase II subunit RPB3	POLR2C	1.15748	0.85223	0.78828	0.881099	0.604926	1.25072	0.815431	1.1229	1.22433	1.19017	1.15479	0.781487	1.0966	0.893465	1.20744	1.05707	0.51258	1.40201	1.10798	0.837341	0.966376	1.05399	0.983397	1	0.911878	0.966464	1.09067	1.01761	1.07179
P19404	NADH dehydrogenase [ubiquinone] flavoprotein 2, mitochondrial	NDUFV2	1.01294	1.04133	0.913949	1.21098	0.84467	0.909716	1.30635	1.43237	0.708524	1.21597	1.07326	0.88685	1.05732	1.1302	1.39988	0.953082	0.611587	0.592437	1.09629	0.946888	1.04231	1.12725	0.840056	0.398972	0.161152	0.0868018	1.08149	0.805953	1.34187
P19447	General transcription and DNA repair factor IIH helicase subunit XPB	ERCC3	1.22361	1.40972	0.69057	1.0747	1.48372	1.06619	0.807359	1.40496	1.3602	1.10591	0.275459	0.148352	1.28086	1.06283	0.739177	0.919302	1.12658	1.3225	0.772588	0.682611	1.169	0.768766	0.964715	0.183263	0.241616	0.35975	0.657625	0.825247	0.796883
P19525	Interferon-induced, double-stranded RNA-activated protein kinase	EIF2AK2	1.05242	0.811512	1.00144	1.13873	1.11375	0.801851	1.01459	1.09444	1.17874	0.848776	0.921334	1.09796	1.04091	1.154	0.987878	0.796978	0.738808	1.11346	1.05955	0.927065	1.02305	1.00848	0.927171	0.811176	0.717137	0.479423	0.985752	0.906279	1.08769
P19623	Spermidine synthase	SRM	1.11615	1.02672	1.10789	1.14828	1.11045	0.876687	0.850821	1.20555	0.978904	0.952155	0.81362	1.13086	1.06004	1.04664	0.989785	0.86353	0.966687	1.18889	0.895093	0.846173	1.04683	0.998849	0.952075	0.612653	0.567218	0.517042	0.954168	0.909486	1.04913
P19784	Casein kinase II subunit alpha'	CSNK2A2	1.22074	1.06818	0.926204	0.877585	1.12382	1.27545	0.721223	1.08516	1.03656	1.00631	1.24783	1.0095	0.958788	0.983357	0.768588	0.949477	0.801862	1.1428	0.881063	0.939473	1.03721	0.995728	0.942935	0.607098	0.68295	0.758427	0.960003	0.909104	1.05599
P19823	Inter-alpha-trypsin inhibitor heavy chain H2	ITIH2	1.53861	1.83589	0.361811	0.925697	0.794394	0.347772	1.4299	0.913429	1.04541	1.0764	1.43115	1.20302	0.14799	0.628149	0.789441	1.14958	0.961736	0.758722	0.735702	1.43989	1.02143	0.879359	1.00913	0.831049	0.951477	1	0.860906	0.987952	0.871405
P19838	Nuclear factor NF-kappa-B p105 subunit	NFKB1	1.07619	0.590988	0.812287	0.797085	1.22488	1.075	0.270707	0.59967	1.31198	1.17917	0.832038	1.02122	1.1144	1.08297	1.96827	1.02403	0.810403	0.917048	1.021	0.979339	0.862088	1.19968	0.950365	0.258309	0.448364	0.200994	1.3916	1.1024	1.26233
P19971	Thymidine phosphorylase	TYMP	0.968229	0.773757	0.850852	1.11615	1.40461	1.16117	0.69688	1.22277	0.856055	0.928066	0.799126	1.04125	2.03059	1.00886	1.01171	0.927242	0.634375	1.06002	0.886366	0.882942	1.00561	1.1366	0.878189	0.484517	0.314052	0.53835	1.13026	0.873293	1.29425
P20042	Eukaryotic translation initiation factor 2 subunit 2	EIF2S2	1.05903	1.04947	1.01367	0.96366	0.624393	0.98928	0.913302	1.01824	1.0986	1.12859	0.928076	1.18665	1.1575	0.882706	1.29202	0.836728	0.947104	0.916991	0.92993	0.98273	0.969961	1.09592	0.922697	0.166638	0.355494	0.0665245	1.12986	0.951272	1.18774
P20073	Annexin A7	ANXA7	1.06876	0.956851	0.834482	1.00719	0.909535	1.08427	0.929574	0.941806	1.22986	0.989858	1.0293	0.970702	1.00562	1.04427	1.13815	1.00228	0.852373	0.957893	0.921813	0.947778	0.995815	1.02965	0.936427	0.445813	0.288883	0.0462405	1.03398	0.940362	1.09955
P20290	Transcription factor BTF3	BTF3	0.991188	1.24983	1.13049	0.970843	0.553354	1.24132	1.28465	0.989023	0.778258	1.26553	0.979783	1.01976	1.09518	1.19439	1.01333	0.908199	0.93836	0.811885	0.954875	0.925753	1.02099	1.09466	0.907814	0.411183	0.266225	0.0109286	1.07215	0.889148	1.20582
P20339	Ras-related protein Rab-5A	RAB5A	1.01431	0.722842	0.791451	0.632697	1.77545	1.08518	0.272498	0.784804	1.77142	1.14571	0.888716	0.854038	1.01163	0.792501	1.47703	0.754352	0.79668	1.03917	0.444991	1.08655	0.983406	1.02827	0.824349	0.811563	0.624223	0.534412	1.04562	0.83826	1.24737
P20585	DNA mismatch repair protein Msh3	MSH3	0.350809	1.40106	1.18996	1.78702	0.23813	1.54963	0.369215	1.96028	1.98447	1.06395	0.269601	0.317702	1.54604	1.40207	1.20219	1.32473	0.177419	0.190843	0.227585	0.73141	1.2034	0.966925	0.530397	0.448198	0.133466	0.241607	0.803496	0.440749	1.82302
P20591	Interferon-induced GTP-binding protein Mx1	MX1	1.05504	0.93327	0.905256	1.0339	1.28637	1.05249	0.803712	0.993363	1.05527	0.950772	0.858784	1.12745	1.13235	1.0639	1.08027	0.910101	1.00535	0.990133	0.834271	0.936342	1.01319	1.03559	0.935239	0.706994	0.218437	0.211034	1.02211	0.923069	1.1073
P20618	Proteasome subunit beta type-1	PSMB1	1.10313	0.809289	0.939978	0.982433	1.37329	1.11269	0.735196	0.814669	1.35561	1.05826	0.725812	0.958831	0.946539	0.962092	1.16231	0.900105	0.968637	1.01129	0.699095	1.01257	1.02514	0.968975	0.918338	0.545961	0.768567	0.776632	0.94521	0.895815	1.05514
P20645	Cation-dependent mannose-6-phosphate receptor	M6PR	1.21575	0.864613	0.712707	0.499257	0.788466	1.35432	0.512368	0.883217	1.60907	1.28163	1.10946	1.26255	0.821052	0.751534	1.31318	0.710483	0.681224	0.929074	0.659484	1.21574	0.937752	1.0899	0.839202	0.49655	0.529967	0.268959	1.16225	0.894908	1.29874
P20700	Lamin-B1	LMNB1	1.03482	0.871925	0.88587	0.901257	1.31002	1.14992	0.854896	0.856947	1.21498	1.10963	0.866358	1.08125	0.955651	0.899114	1.18132	1.01124	0.926052	0.93119	0.83059	0.95599	1.00896	1.01555	0.931013	0.928944	0.338464	0.454627	1.00654	0.922745	1.09081
P20742	Pregnancy zone protein	PZP	1.75833	2.17426	0.955973	1.03188	0.657402	0.500715	1.38244	1.6048	0.961239	0.966494	1.08205	0.321136	0.0621571	0.668222	0.40353	1.09338	1.14612	0.0418944	0.97628	1.62523	1.22523	0.583931	0.976581	0.0416307	0.404641	0.278226	0.47659	0.797062	0.597934
P20839	Inosine-5'-monophosphate dehydrogenase 1	IMPDH1	0.550318	0.934899	1.2213	0.626552	1.72637	1.49931	0.582141	0.762298	1.13965	0.551662	0.559548	0.757554	1.11074	1.28255	1.10487	0.689073	1.18974	1.36577	1.44771	0.879145	1.00476	0.894487	1.11429	0.814579	0.564707	0.714447	0.890249	1.10901	0.802743
P20936	Ras GTPase-activating protein 1	RASA1	1.30399	0.886009	0.966974	0.215062	0.819311	0.809713	1.19264	1.42488	1.08001	1.08308	1.0729	1.04947	1.14239	0.941308	0.199917	1.16052	1.14711	1.18043	1.31837	0.962955	0.966509	0.914844	1.15388	0.770391	0.227677	0.380969	0.946545	1.19386	0.792843
P21281	V-type proton ATPase subunit B, brain isoform	ATP6V1B2	0.796912	1.17519	0.901544	1.33323	0.935951	0.931666	0.84951	0.946171	1.02677	1.30047	1.07226	0.708875	0.750449	1.19227	0.917391	1.11362	1.02037	1.00135	0.913589	1.04282	0.988549	0.990287	1.01835	0.986869	1	1	1.00176	1.03015	0.972443
P21283	V-type proton ATPase subunit C 1	ATP6V1C1	0.885565	0.773451	1.02661	0.925849	0.866863	1.34284	1.01076	0.964646	1.14134	0.875292	0.68329	1.14352	1.14916	1.1203	0.959938	1.00153	0.915284	1.00278	1.09231	0.98867	0.993103	0.988584	1.00011	0.959538	1	1	0.99545	1.00706	0.988472
P21291	Cysteine and glycine-rich protein 1	CSRP1	0.936513	0.949829	0.997617	1.00592	1.03028	0.967402	1.07081	1.00112	1.09818	1.01731	0.840495	1.11886	0.952048	0.873244	1.06273	0.889163	1.0101	1.02371	0.980458	1.03802	1.00641	0.977449	0.988289	1	0.817404	0.822627	0.971226	0.981997	0.989031
P21333	Filamin-A	FLNA	1.01138	0.900499	0.956058	0.966369	1.21482	1.06925	1.00986	0.811067	1.14251	1.05523	0.970913	0.974168	1.0016	1.00651	1.08447	0.942622	0.922521	0.999849	0.938843	0.93948	1.00909	1.01548	0.948663	0.881237	0.237764	0.0308082	1.00634	0.940118	1.07043
P21397	Amine oxidase [flavin-containing] A	MAOA	0.962192	1.00265	0.793708	1.0523	1.13614	1.00471	0.763915	1.01792	1.09542	1.06648	1.17854	0.913408	1.01446	1.15117	0.935328	0.902434	1.02194	1.1328	0.81047	0.974296	0.980995	1.04323	0.968387	0.440253	0.844163	0.806006	1.06344	0.987148	1.07729
P21399	Cytoplasmic aconitate hydratase	ACO1	1.0003	0.973387	0.919719	1.00283	1.31368	1.01702	0.778225	0.941946	1.12701	1.0165	0.741546	0.958631	1.04916	1.01575	0.96439	1.10151	0.963162	1.12281	1.01201	0.926707	1.00823	0.957662	1.02524	0.646187	0.772613	0.719796	0.949841	1.01687	0.934086
P21439	Phosphatidylcholine translocator ABCB4	ABCB4	0.0530239	1.18154	1.02373	0.876497	0.198547	0.287989	0.317376	1.45507	1.49201	0.991575	1.2383	1.09345	1.45285	0.940346	0.189273	1.30306	1.77451	1.00895	1.52241	1.05374	0.765087	0.984299	1.33253	0.374687	0.0696208	0.187717	1.28652	1.74168	0.738667
P21589	5'-nucleotidase	NT5E	0.992121	1.00324	0.91752	0.95115	1.30033	1.14429	0.841947	0.781879	0.983008	1.12869	1.00227	1.02034	0.913635	0.99245	0.955457	1.15843	0.963198	1.07956	0.961892	0.962793	0.990609	1.00214	1.02517	0.839353	1	0.932613	1.01164	1.03489	0.977532
P21912	Succinate dehydrogenase [ubiquinone] iron-sulfur subunit, mitochondrial	SDHB	1.08539	1.09349	0.688898	0.821845	0.471867	1.10943	0.997413	1.11497	0.878465	1.18218	0.966833	1.25713	1.2234	1.0799	1.14438	1.26651	0.783906	0.954118	1.16771	0.916847	0.917974	1.1423	1.01782	0.0472145	0.362098	0.284064	1.24438	1.10877	1.12231
P21926	CD9 antigen	CD9	1.03479	0.900824	0.888097	0.922514	1.05736	1.07946	0.728713	0.839885	1.10712	1.04218	0.873198	1.12252	0.803464	1.09818	1.18329	1.22326	0.911849	0.990426	0.911181	1.0873	0.950973	1.02047	1.0248	0.493849	0.860772	0.956343	1.07308	1.07764	0.995773
P21953	2-oxoisovalerate dehydrogenase subunit beta, mitochondrial	BCKDHB	1.16533	1.2255	1.08615	0.737363	1.19874	1.31125	1.3923	0.936348	0.458743	1.03134	0.923736	1.46448	1.04019	0.930521	1.05342	0.638567	1.30026	0.894786	1.2126	0.76982	1.05686	1.07395	0.963207	0.888651	0.805747	1	1.01617	0.911388	1.11497
P21964	Catechol O-methyltransferase	COMT	0.933157	1.02584	0.930557	0.967927	1.26843	1.19356	0.845815	1.07722	1.10643	0.996971	0.834269	0.939771	0.80377	1.21412	0.966943	1.03462	0.869377	1.15608	0.909241	0.909735	1.03877	0.959307	0.975811	0.814676	0.514859	0.82417	0.923503	0.93939	0.983087
P21980	Protein-glutamine gamma-glutamyltransferase 2	TGM2	1.0893	0.954176	0.870181	0.930996	1.37998	1.15487	0.742189	0.888307	1.15064	1.04722	0.868898	1.05337	1.07675	0.925292	1.06138	1.00198	0.937953	1.02792	0.836723	0.925618	1.01785	1.00549	0.946039	0.860059	0.464306	0.626222	0.987854	0.92945	1.06284
P22033	Methylmalonyl-CoA mutase, mitochondrial	MMUT	0.782059	0.917125	0.927226	1.0184	1.37942	0.999001	0.827358	0.851243	1.04573	0.991619	0.667032	1.60707	1.14371	1.00893	0.885178	1.30306	0.945507	0.914994	1.099	0.820308	0.971951	1.05059	1.01657	1	0.964488	0.813223	1.08091	1.04591	1.03346
P22059	Oxysterol-binding protein 1	OSBP	0.840455	0.727764	0.806633	0.989835	1.20837	1.13518	0.890203	0.95064	1.37113	1.23135	0.913113	1.04387	0.91509	1.08534	1.17242	0.77078	0.735093	0.986254	0.816971	1.0192	0.991134	1.06019	0.86566	0.414042	0.23872	0.0683939	1.06968	0.873404	1.22472
P22061	Protein-L-isoaspartate(D-aspartate) O-methyltransferase	PCMT1	1.11292	0.820392	0.910876	0.988826	0.946381	1.1381	1.07452	0.903979	1.1492	0.955326	0.809844	0.981535	0.946556	1.09083	1.03162	1.0924	0.931832	1.07279	1.10454	0.89417	1.00502	0.969286	1.01915	0.747169	0.798603	1	0.964444	1.01406	0.951076
P22087	rRNA 2'-O-methyltransferase fibrillarin	FBL	0.99507	1.33113	0.0582692	1.01813	1.10287	0.969539	0.946925	1.19934	1.06586	1.04696	1.20993	1.0869	1.21784	1.02798	0.693304	1.1575	1.08752	0.957344	1.02431	0.868706	0.965238	1.04715	1.01908	1	1	0.746418	1.08486	1.05578	1.02755
P22102	Trifunctional purine biosynthetic protein adenosine-3	GART	1.05798	0.962829	0.931092	0.965287	1.26097	1.10458	0.883516	1.00568	1.11931	1.01248	0.877965	1.08393	1.0592	0.968465	0.899803	0.952632	0.949626	1.09614	0.888663	0.900268	1.03236	0.983641	0.957465	0.493574	0.463267	0.578778	0.952808	0.927452	1.02734
P22234	Multifunctional protein ADE2	PAICS	0.96439	1.07067	0.890096	1.03051	1.1441	0.989395	1.0374	1.1875	0.981695	0.988942	0.914841	0.86125	1.09785	0.946315	0.857504	1.0026	1.00012	1.126	1.08138	0.922874	1.03286	0.944449	1.0266	0.202781	0.885951	0.163403	0.914401	0.993935	0.919981
P22307	Non-specific lipid-transfer protein	SCP2	1.30105	1.29139	1.06387	1.09136	0.682704	1.01102	1.07374	0.859343	0.863098	1.30002	1.3757	1.10897	1.1014	0.729011	0.771709	0.966345	0.86468	0.771391	0.879759	1.01518	1.02639	1.06447	0.89947	0.751543	0.334986	0.231725	1.0371	0.87634	1.18344
P22314	Ubiquitin-like modifier-activating enzyme 1	UBA1	1.03087	0.910202	0.859851	0.939761	1.29368	1.15824	0.89332	0.896369	1.12263	0.989415	0.787925	1.08509	1.05285	1.0205	1.03292	1.04249	0.924331	1.00749	0.936843	0.946298	1.01166	0.994784	0.971491	0.788179	1	0.920506	0.983321	0.960297	1.02398
P22626	Heterogeneous nuclear ribonucleoproteins A2/B1	HNRNPA2B1	1.119	0.851664	0.853077	1.23469	0.691716	1.151	0.904277	0.938567	1.20024	1.07795	0.723508	1.05654	0.986927	1.13458	1.48745	0.868447	0.698284	0.681275	0.906517	1.11703	0.993803	1.07783	0.85431	0.456369	0.235832	0.260479	1.08455	0.859638	1.26163
P22681	E3 ubiquitin-protein ligase CBL	CBL	1.30311	1.79231	1.26193	0.486887	1.81201	1.54767	1.3259	0.322002	0.453585	1.23155	1.29236	0.299424	0.519323	1.32743	0.774459	0.331535	1.31349	1.40968	1.29653	0.722613	1.14505	0.907424	1.01477	1	0.940468	0.6764	0.792479	0.886227	0.894216
P22695	Cytochrome b-c1 complex subunit 2, mitochondrial	UQCRC2	0.969068	1.11877	0.931473	0.923076	1.37993	0.995073	0.964592	1.02611	1.07047	1.17252	1.08691	1.04418	1.05803	0.882014	1.08425	0.792488	1.03571	1.00304	0.692786	0.84952	1.04206	1.05465	0.874707	0.828886	0.060502	0.0784838	1.01208	0.8394	1.20572
P22830	Ferrochelatase, mitochondrial	FECH	1.56347	0.725485	0.673837	1.20677	0.655633	0.593083	1.30831	0.515279	1.00466	1.50344	1.05567	1.07672	0.712806	1.27479	1.47744	0.792098	0.631729	1.0059	1.01465	1.10179	0.916281	1.18348	0.909233	0.181112	0.960503	0.220366	1.29161	0.992308	1.30162
P23142	Fibulin-1	FBLN1	1.83736	1.22594	1.15488	0.64854	0.961893	0.869635	1.12127	1.12386	0.679167	1.02101	0.497017	0.976522	1.51089	1.84443	0.899972	0.485319	0.64998	1.3068	1.16199	0.672181	1.06917	1.12497	0.855254	0.794924	0.782601	0.402118	1.05219	0.799922	1.31537
P23229	Integrin alpha-6	ITGA6	1.02152	0.983104	0.564907	0.770013	1.36658	1.27507	1.01902	0.566647	1.23721	1.26912	1.18982	1.05863	0.896939	0.696325	1.05893	0.985221	0.943228	0.970026	0.95484	0.96783	0.978229	1.02829	0.964229	1	0.882495	1	1.05118	0.985688	1.06644
P23246	Splicing factor, proline- and glutamine-rich	SFPQ	1.25492	0.824554	1.06619	1.26301	0.589385	1.04634	1.0207	0.859503	0.768244	1.33561	0.885576	1.16438	0.914324	1.23381	1.48157	1.14547	0.586424	0.65367	1.11715	1.01046	0.965872	1.16921	0.902635	0.140118	0.627485	0.250779	1.21052	0.934528	1.29533
P23284	Peptidyl-prolyl cis-trans isomerase B	PPIB	0.931775	0.912163	0.986343	0.852766	0.783362	0.904222	0.851347	0.912361	1.3434	1.07187	0.881436	1.12493	0.991561	1.02124	1.1696	1.06228	0.994389	1.08525	0.887449	0.944422	0.941971	1.04344	0.994759	0.402066	0.398562	0.538759	1.10772	1.05604	1.04894
P23368	NAD-dependent malic enzyme, mitochondrial	ME2	1.19869	0.948566	0.684435	1.06893	1.39426	1.45245	0.86749	0.802132	1.11533	1.17498	0.902263	0.824731	0.899514	1.1445	0.880173	1.01033	0.618953	0.857278	1.01205	1.0138	1.05914	0.971027	0.902483	0.585036	0.507595	0.458348	0.916804	0.852088	1.07595
P23381	Tryptophan--tRNA ligase, cytoplasmic	WARS	1.07339	0.649249	1.01975	1.0145	0.7081	0.854682	1.10827	1.31917	1.0059	1.10266	0.811035	1.08707	1.07117	1.11664	0.710717	0.919886	1.10335	1.06312	1.00635	1.12455	0.972556	0.983216	1.04345	0.909806	1	0.649082	1.01096	1.07289	0.942275
P23396	40S ribosomal protein S3	RPS3	1.05949	1.03522	0.833194	1.08742	1.01677	1.02194	0.888939	0.895789	1.37566	1.11027	0.945973	0.96699	1.05829	0.985232	1.0246	0.8627	0.860691	0.948249	0.750316	0.948303	1.02382	1.01523	0.874052	0.87766	0.0404937	0.0190346	0.991602	0.853713	1.16152
P23458	Tyrosine-protein kinase JAK1	JAK1	0.816187	1.0025	0.913619	0.102445	1.47831	1.361	0.0587751	0.792969	1.10264	1.28128	1.04928	1.2851	1.90588	1.09533	1.02403	0.971426	0.809291	1.06865	1.0875	0.845583	0.847604	1.27348	0.95649	0.0756251	0.515931	0.122851	1.50245	1.12846	1.33141
P23526	Adenosylhomocysteinase	AHCY	1.04856	0.752455	0.951623	1.03494	1.20389	1.05416	0.936253	0.81684	1.2632	0.999215	0.850204	1.0433	0.887316	1.10371	0.994862	0.854355	0.903046	1.04139	0.851993	1.07274	1.00688	0.979769	0.944705	0.673373	1	0.809862	0.973074	0.938249	1.03712
P23528	Cofilin-1	CFL1	1.11453	0.687123	1.28513	1.08575	0.319388	0.648791	1.35708	1.19341	0.672958	0.726413	0.699952	1.27383	0.981376	1.21882	1.72967	1.20311	0.57037	0.749636	1.2434	1.28316	0.92935	1.10501	1.00993	1	0.647939	0.956442	1.18901	1.08671	1.09414
P23588	Eukaryotic translation initiation factor 4B	EIF4B	1.04671	0.681722	1.10111	0.951883	0.996889	1.24572	0.838167	0.876742	0.729331	0.47885	0.387958	1.88595	1.18676	1.22817	1.66586	1.25055	0.297134	0.857703	0.94272	1.31037	0.940919	1.13893	0.931695	1	0.957938	0.713022	1.21044	0.990197	1.22242
P23634	Plasma membrane calcium-transporting ATPase 4	ATP2B4	1.14668	1.51633	0.653992	1.07366	1.39339	1.85248	1.0914	1.02002	1.0639	0.542359	1.15323	0.407916	0.505155	0.969705	0.302892	1.35228	0.465652	1.29155	0.773275	1.18012	1.20132	0.646877	1.01258	0.0156611	0.331266	0.144835	0.538473	0.842888	0.638843
P23743	Diacylglycerol kinase alpha	DGKA	1.27009	0.963876	0.963781	0.987417	1.52517	1.36435	0.90815	1.03539	1.23711	0.996531	0.847537	1.15977	0.829909	0.363385	1.03865	1.10564	0.891089	1.03397	0.668804	0.78614	1.13948	0.87263	0.897128	0.0762383	0.0899623	0.849902	0.765813	0.787313	0.972692
P23786	Carnitine O-palmitoyltransferase 2, mitochondrial	CPT2	1.0121	0.871778	0.830421	1.36654	1.27938	1.21041	1.13016	0.839707	0.94991	1.5207	0.757553	1.40151	0.535178	0.69764	1.35769	0.668891	1.08008	0.974691	0.818528	0.873605	1.05449	1.04505	0.88316	0.956878	0.231214	0.553376	0.991044	0.837523	1.1833
P23919	Thymidylate kinase	DTYMK	1.20055	0.885485	0.914317	0.949246	1.19064	1.11563	0.863404	0.939415	1.10148	1.08162	0.869446	1.15914	1.20717	1.07916	0.899109	0.858824	1.02019	1.2303	0.731517	0.800939	1.0178	1.04928	0.928354	0.64179	0.511575	0.701881	1.03093	0.912122	1.13025
P24043	Laminin subunit alpha-2	LAMA2	1.32653	0.874959	1.24539	0.374227	1.55399	1.45474	0.38044	0.801676	1.24957	1.34446	0.735313	0.582513	0.741617	0.963196	1.1422	0.980427	1.20737	0.952104	0.824537	1.00758	1.02906	0.918216	0.994405	1	0.82073	0.813526	0.892287	0.966325	0.923383
P24386	Rab proteins geranylgeranyltransferase component A 1	CHM	0.215152	1.15152	0.360533	0.897951	0.0800144	1.14128	0.646738	2.45127	1.59233	2.08215	0.638804	0.224075	0.212833	1.40105	0.759852	1.08041	1.29504	0.75265	1.31747	1.05327	0.948532	0.88646	1.09977	0.865632	0.840175	1	0.93456	1.15944	0.806042
P24534	Elongation factor 1-beta	EEF1B2	1.26453	0.755614	1.2951	1.07046	0.350426	0.885849	1.42629	1.20518	0.626636	0.612869	0.766559	1.31244	1.07329	1.10437	1.62482	1.07671	0.564709	0.722543	1.20229	1.21634	0.986676	1.08239	0.956518	0.894956	0.856379	1	1.09701	0.969435	1.13159
P24539	ATP synthase F(0) complex subunit B1, mitochondrial	ATP5PB	0.918922	1.29077	1.05845	0.780858	1.32274	1.07254	0.788283	0.8773	0.993638	1.36226	1.04431	0.890889	1.07287	0.805199	1.12788	1.21927	0.977489	0.680121	0.683345	1.01962	1.0115	1.05057	0.915969	0.688744	0.614007	0.849697	1.03862	0.905555	1.14695
P24666	Low molecular weight phosphotyrosine protein phosphatase	ACP1	1.08781	0.323285	1.18325	1.17615	0.785259	0.754749	1.42618	1.38101	0.687155	1.20926	0.929914	0.67929	1.07725	1.32752	1.42021	1.18892	0.622578	0.307207	1.5379	1.10398	0.978316	1.10724	0.952116	1	0.90949	0.746671	1.13178	0.97322	1.16293
P24723	Protein kinase C eta type	PRKCH	1.84166	1.71546	1.334	0.854884	1.24974	0.372486	0.877603	0.838823	1.31972	1.0941	1.25303	1.82005	0.869315	0.331809	0.433355	0.678098	0.811864	0.814108	0.361433	0.904365	1.15604	0.966944	0.713973	0.467104	0.0682053	0.427861	0.836425	0.617601	1.35431
P24752	Acetyl-CoA acetyltransferase, mitochondrial	ACAT1	1.02467	1.08208	0.896941	1.04243	1.18058	1.15744	1.04612	1.08475	1.21729	1.0261	0.695909	0.93963	0.997794	0.754231	1.03135	1.01423	0.801061	0.99208	0.905786	0.94613	1.08137	0.907502	0.931857	0.0229732	0.0189763	0.712634	0.839218	0.861741	0.973864
P24928	DNA-directed RNA polymerase II subunit RPB1	POLR2A	0.893424	0.555352	0.682786	2.42573	1.58175	0.984714	0.769938	0.521147	1.15532	0.929058	0.66847	1.01552	1.32616	1.03561	1.11292	1.08508	0.877754	0.650511	0.687479	0.942973	1.06335	1.01462	0.84876	0.817761	0.470798	0.480713	0.954174	0.798193	1.19542
P25098	Beta-adrenergic receptor kinase 1	GRK2	1.45817	1.5539	1.00414	0.904325	1.05823	0.584681	1.04472	1.97141	0.732217	1.20227	1.90446	0.248174	0.832075	1.40621	0.77771	1.38166	0.859446	0.194131	0.142731	1.00356	1.14576	1.06182	0.716305	0.746331	0.351856	0.424468	0.926739	0.625181	1.48235
P25205	DNA replication licensing factor MCM3	MCM3	1.1765	1.10243	0.841346	1.1007	1.11848	1.04541	0.929936	0.917806	1.14511	1.05147	0.977003	0.749634	1.12032	0.961422	0.871388	1.05718	0.95133	0.983745	1.00948	0.872101	1.04197	0.955207	0.974767	0.270503	0.511346	0.73607	0.916733	0.935505	0.979934
P25325	3-mercaptopyruvate sulfurtransferase	MPST	1.18101	1.06666	1.04695	1.03887	0.952168	1.1903	0.941755	1.1745	0.715063	0.795748	0.941813	1.01878	1.09395	0.996128	0.929181	1.00296	1.12629	1.16224	1.2304	0.840087	1.03414	0.9626	1.07239	0.389631	0.63202	0.486984	0.930821	1.03699	0.897618
P25398	40S ribosomal protein S12	RPS12	1.03069	1.08515	0.985558	1.13269	0.558664	0.893791	1.30832	1.13393	0.83623	1.04339	1.00174	1.08135	0.953114	1.11013	1.42826	0.884461	0.708146	0.747713	0.965021	1.13771	0.996113	1.103	0.88861	0.402775	0.289299	0.143604	1.1073	0.892077	1.24126
P25685	DnaJ homolog subfamily B member 1	DNAJB1	1.11062	1.15378	1.07459	0.899712	0.500945	1.10846	0.9763	1.19977	0.743166	1.35824	0.810821	1.13724	1.34689	1.10758	0.817366	0.996944	0.905251	0.911874	1.04595	1.02567	0.974149	1.09636	0.977137	0.460807	0.969274	0.707039	1.12545	1.00307	1.12201
P25705	ATP synthase subunit alpha, mitochondrial	ATP5F1A	1.05483	1.12545	0.888559	1.00736	1.17739	1.13198	0.88689	0.835784	1.12229	1.20846	1.13032	0.892127	1.08767	1.02418	0.981432	0.907272	0.865299	0.965533	0.784144	0.900369	1.02562	1.05403	0.884524	0.631478	0.0185473	0.0231201	1.0277	0.862432	1.19164
P25786	Proteasome subunit alpha type-1	PSMA1	1.12223	0.724708	0.880167	1.23711	0.843001	0.84704	0.812004	0.7499	1.4558	1.07309	0.84316	1.05896	0.880705	1.13184	1.16663	0.924888	0.878906	0.888067	0.774807	1.1256	0.963551	1.02573	0.918452	0.774194	0.640339	0.503015	1.06453	0.953196	1.1168
P25787	Proteasome subunit alpha type-2	PSMA2	0.982249	0.968659	0.962968	1.01016	1.19803	1.00141	0.995419	1.14173	1.14304	0.984407	0.919588	0.834022	1.04119	1.01099	0.87303	1.05052	0.843821	1.04013	1.12138	0.867121	1.04485	0.943871	0.984593	0.0902362	0.460087	0.497312	0.903355	0.942329	0.958641
P25788	Proteasome subunit alpha type-3	PSMA3	1.09669	0.73709	0.941819	1.07757	1.22308	0.950745	0.936489	0.83588	1.33596	0.924927	0.811112	1.00484	0.930767	1.03287	1.11887	0.872837	0.918007	1.01965	0.849514	1.02266	1.01504	0.970566	0.936533	0.541875	0.798632	0.783197	0.956189	0.92266	1.03634
P25789	Proteasome subunit alpha type-4	PSMA4	1.16244	0.903206	0.91916	1.12818	1.15195	1.03672	0.889112	0.978611	1.15312	0.995999	0.818675	1.0969	1.07577	1.03479	0.858936	0.993017	0.973859	1.01322	0.880987	0.89111	1.03583	0.980178	0.950438	0.513141	0.224569	0.562058	0.946268	0.917558	1.03129
P26006	Integrin alpha-3	ITGA3	0.807513	1.03343	0.759635	0.982988	1.18612	1.30594	0.854857	0.78	1.22958	1.05312	1.24582	0.935408	0.811048	0.956406	1.01503	0.954593	0.876472	0.739569	1.00443	1.11923	0.99334	1.00281	0.938858	0.912856	0.811693	1	1.00953	0.945152	1.06811
P26022	Pentraxin-related protein PTX3	PTX3	0.313811	1.56883	0.187358	1.12234	1.01779	0.323091	0.684884	1.91006	1.35947	0.609371	0.349122	0.881188	2.64953	0.402789	1.85956	1.01789	1.45237	0.349119	1.63374	0.474113	0.943071	1.12526	0.985446	1	0.88923	1	1.19319	1.04493	1.14188
P26038	Moesin	MSN	1.12475	0.924141	1.00405	0.929742	1.05001	0.922381	0.856682	1.01794	1.01381	1.06658	0.787082	1.16037	1.11155	0.967315	1.06495	1.07425	1.00067	0.980756	0.959939	0.984608	0.982613	1.02631	1.00004	1	0.877519	0.630526	1.04447	1.01774	1.02626
P26196	Probable ATP-dependent RNA helicase DDX6	DDX6	1.22501	0.861252	0.975222	1.17485	0.823913	0.773942	0.969079	1.21613	1.24533	1.35766	1.07095	0.841139	1.2404	0.75494	1.05235	0.898395	0.686696	0.851026	0.643837	1.04628	1.02941	1.05291	0.825246	0.824463	0.117289	0.0949008	1.02282	0.801666	1.27587
P26232	Catenin alpha-2	CTNNA2	1.14551	0.996204	0.799047	0.887861	1.36587	1.23159	0.93812	1.6576	1.06217	0.908267	1.02853	0.8886	1.10617	0.801128	0.836062	0.895051	0.873196	0.935176	0.997711	0.791981	1.12044	0.928126	0.898623	0.0945317	0.0863687	0.592415	0.828358	0.802026	1.03283
P26358	DNA (cytosine-5)-methyltransferase 1	DNMT1	1.24055	1.03903	0.976233	0.977305	1.56791	1.4053	0.740777	0.776308	1.20375	1.0275	0.865328	1.6034	1.05746	0.835527	0.852349	0.863214	0.45573	1.037	0.689993	0.790797	1.10302	1.04026	0.767347	0.659346	0.0533447	0.12098	0.943104	0.69568	1.35566
P26368	Splicing factor U2AF 65 kDa subunit	U2AF2	0.937162	1.13385	0.930219	1.05191	1.20374	0.964547	0.92493	1.0317	1.13716	1.00845	0.969974	0.990475	1.09433	1.07611	0.735188	0.999474	0.994041	0.988174	1.03787	0.826772	1.03502	0.979088	0.969266	0.530514	0.543334	0.86973	0.945957	0.936467	1.01013
P26373	60S ribosomal protein L13	RPL13	0.972785	0.832097	0.698449	0.939288	1.4644	0.924249	1.06544	0.960429	1.61198	0.946187	0.656249	0.862147	0.808656	0.962665	1.53059	0.898729	0.708425	0.768376	0.859132	0.958871	1.05212	0.961083	0.838707	0.542299	0.170759	0.495162	0.913468	0.797155	1.14591
P26440	Isovaleryl-CoA dehydrogenase, mitochondrial	IVD	1.04756	0.923995	0.984887	0.830003	1.24261	1.03795	1.16686	0.915078	1.20324	0.968227	1.05589	1.18343	0.79121	1.10302	1.19498	0.692724	0.847076	0.970493	0.849162	0.89418	1.03913	1.04946	0.850727	0.888097	0.0261004	0.0284922	1.00994	0.818691	1.2336
P26599	Polypyrimidine tract-binding protein 1	PTBP1	0.920737	1.04338	0.910347	1.01204	1.23257	0.979016	1.00175	1.1249	1.05101	0.993025	0.884862	0.94583	1.10606	0.947774	0.919891	0.980354	0.97508	1.04441	1.03588	0.920036	1.03064	0.96624	0.991153	0.466193	0.469643	0.496904	0.937515	0.961688	0.974864
P26639	Threonine--tRNA ligase, cytoplasmic	TARS	1.08457	1.11759	0.985691	1.13596	1.11976	0.85105	0.91495	0.947979	1.01946	1.03384	0.848756	1.17575	1.10493	1.01116	0.916164	1.02217	0.908646	1.09113	0.902111	0.894438	1.01967	1.0151	0.9637	0.93499	0.790573	0.585381	0.99552	0.945112	1.05334
P26640	Valine--tRNA ligase	VARS	1.09783	0.93011	1.00664	0.88982	1.43461	1.08857	0.745963	0.856424	1.26595	1.04472	0.667615	0.988924	1.0778	1.06317	0.977954	0.906015	0.986811	0.942445	0.907031	0.927827	1.0351	0.970032	0.934026	0.712191	0.50109	0.554877	0.937138	0.902353	1.03855
P26641	Elongation factor 1-gamma	EEF1G	1.15752	0.900836	0.953685	1.04966	1.28889	0.955679	0.882018	0.829855	1.09876	1.06594	0.966122	1.05583	1.00517	1.02496	1.07712	0.943511	0.922669	0.96824	0.825311	0.96473	1.01299	1.03252	0.924892	0.69753	0.17542	0.012346	1.01928	0.913032	1.11637
P27105	Erythrocyte band 7 integral membrane protein	STOM	0.970522	1.05906	0.86965	0.846126	1.4017	1.25986	0.709105	0.819225	1.17623	1.31026	0.97057	0.678134	0.969974	0.968218	1.13513	1.09457	0.841155	0.910369	0.889089	0.972403	1.01239	1.00538	0.941517	0.948514	1	0.726119	0.993079	0.929997	1.06783
P27144	Adenylate kinase 4, mitochondrial	AK4	1.12765	1.02616	1.09089	1.2928	0.496265	1.22741	0.49967	0.8732	0.956759	1.24397	1.20965	1.22913	0.93645	0.681708	0.843571	1.08477	1.10903	0.896673	1.08668	1.06541	0.954534	1.02408	1.04851	0.888791	1	0.802901	1.07286	1.09845	0.976697
P27169	Serum paraoxonase/arylesterase 1	PON1	0.952266	1.07689	0.244622	0.89763	3.63526	2.90444	0.71932	1.22937	0.518941	2.71587	0.283501	0.70602	0.398251	0.420706	1.19981	1.1641	0.469458	0.491506	0.469926	0.491582	1.35319	0.954025	0.617314	0.436303	0.227364	0.571334	0.705017	0.45619	1.54545
P27338	Amine oxidase [flavin-containing] B	MAOB	0.501942	0.976702	0.36026	2.23947	2.37585	0.628049	0.395242	0.678756	1.76836	1.00656	0.376605	1.26159	1.21986	1.56491	0.400286	0.370629	0.363561	0.892756	2.19353	0.328365	1.10274	0.971634	0.829769	1	1	0.707868	0.881112	0.752463	1.17097
P27348	14-3-3 protein theta	YWHAQ	1.13473	1.04157	0.926504	0.977096	0.499064	1.1339	0.988291	0.964613	1.11539	1.08201	0.835726	1.1499	1.0948	1.00258	1.03236	1.12268	0.919132	1.02276	1.03054	0.905475	0.975685	1.0329	1.00012	1	0.736506	0.840445	1.05864	1.02504	1.03278
P27361	Mitogen-activated protein kinase 3	MAPK3	1.01607	0.79368	0.973971	0.963898	1.54536	1.0069	0.900992	0.942522	1.05925	0.917429	0.704161	1.32739	1.2039	1.05562	0.923577	1.06329	0.845217	0.688958	0.828357	1.09009	1.02252	1.02201	0.903183	0.996294	0.69643	0.445917	0.999508	0.883294	1.13157
P27487	Dipeptidyl peptidase 4	DPP4	0.779864	0.726737	0.790547	0.925387	1.28628	0.352331	0.594384	2.82137	1.27893	0.997683	0.779482	0.145287	1.06389	1.14048	1.11429	1.20386	0.854389	0.999346	0.989343	0.9386	1.06176	0.873518	0.997107	0.742331	0.786559	1	0.822709	0.93911	0.876052
P27658	Collagen alpha-1(VIII) chain	COL8A1	1.37502	1.1183	0.750696	1.20874	0.884387	0.838916	1.10369	0.0538355	0.966797	0.957284	0.847554	1.3704	1.3153	0.98985	0.748041	1.19819	1.00045	1.28439	1.15328	0.934041	0.922264	1.03807	1.11407	0.688384	0.519646	0.50726	1.12557	1.20797	0.931784
P27694	Replication protein A 70 kDa DNA-binding subunit	RPA1	0.976484	0.820836	0.778973	0.993065	1.25317	1.03415	0.732627	0.939502	1.34881	1.0472	0.794754	1.21364	1.01016	0.93939	1.12988	1.08127	0.872158	0.892947	0.884707	0.953733	0.986402	1.0225	0.936962	0.677677	0.771924	0.656474	1.0366	0.949878	1.0913
P27695	DNA-(apurinic or apyrimidinic site) lyase	APEX1	1.21131	1.02246	1.05609	1.0743	0.492669	1.03932	1.02249	1.03485	0.889023	0.948414	0.90358	1.20539	1.19737	1.0034	1.14231	0.998196	1.00228	0.987686	0.959889	0.959978	0.982502	1.06674	0.981606	0.467641	0.989024	0.36326	1.08574	0.999088	1.08673
P27708	CAD protein	CAD	0.981398	1.0332	0.920741	1.00421	1.21017	1.14066	0.856624	0.922319	1.18598	1.23009	0.840203	1.0442	0.974246	0.837676	1.01872	0.918399	0.969119	1.08244	0.742583	0.950526	1.02837	0.990854	0.932613	0.586801	0.463124	0.672443	0.963521	0.906887	1.06245
P27797	Calreticulin	CALR	1.1461	1.06719	0.92628	1.03872	0.750509	0.657562	0.908567	0.99925	0.789837	1.33172	1.11056	1.05717	1.1324	0.975917	0.892081	1.262	1.21798	0.940987	1.17683	0.914261	0.920446	1.08331	1.10241	0.0760477	0.142662	0.829089	1.17694	1.19769	0.982671
P27816	Microtubule-associated protein 4	MAP4	1.10896	0.815161	0.908025	1.01521	0.968027	1.06928	1.02706	0.792434	1.18681	1.06107	0.882839	1.1071	0.964432	0.969474	1.14619	0.982722	0.9112	0.96725	0.937415	0.996272	0.987884	1.02185	0.958972	0.551177	0.778513	0.440789	1.03438	0.970733	1.06557
P27824	Calnexin	CANX	0.919835	1.01827	0.930914	0.770973	1.05652	1.2284	0.838429	0.839677	1.10374	1.20617	1.01293	0.931411	0.939533	1.14436	0.980145	1.07989	0.861634	1.14109	0.960841	0.965751	0.967417	1.03576	1.00184	0.884964	0.598601	0.887477	1.07064	1.03558	1.03386
P28062	Proteasome subunit beta type-8	PSMB8	1.11373	0.997359	0.8851	1.0566	1.28125	1.12244	0.850567	0.85964	1.15025	0.968792	0.858358	1.17978	1.17025	1.00292	1.0695	0.924357	0.959174	0.951744	0.563565	0.942197	1.03521	1.0416	0.868207	0.92408	0.0998362	0.194547	1.00617	0.838674	1.19971
P28065	Proteasome subunit beta type-9	PSMB9	0.942453	0.727232	0.791824	0.922441	1.49169	1.11232	0.752992	0.782712	1.52522	0.980576	0.690004	0.998609	0.865884	0.918297	1.42903	0.905559	0.786082	0.933882	0.904946	1.00651	1.00543	0.9804	0.907395	0.854316	1	0.706861	0.975103	0.902492	1.08046
P28066	Proteasome subunit alpha type-5	PSMA5	1.10201	0.773839	0.878273	1.05825	1.19279	0.965139	0.92782	0.847678	1.28377	0.996827	0.886681	0.994377	0.948338	1.04996	1.06723	0.93802	0.88214	0.99668	0.906495	1.00996	1.00329	0.990568	0.94666	0.831089	0.515244	0.658232	0.987324	0.94356	1.04638
P28070	Proteasome subunit beta type-4	PSMB4	1.11794	0.593277	0.901491	1.25734	1.54533	0.996172	0.754599	0.633787	1.5821	0.957798	0.941842	1.14438	0.966229	0.910051	1.16734	0.860517	0.750496	0.872876	0.626072	0.919124	1.04245	1.01461	0.805817	0.823274	0.121574	0.026715	0.973291	0.773003	1.2591
P28072	Proteasome subunit beta type-6	PSMB6	1.00384	0.652255	0.934161	1.00454	1.37803	1.34966	0.749052	0.718931	1.40378	1.0886	0.745218	0.900825	1.08528	0.902489	1.17241	0.960384	0.901879	0.975208	0.878995	0.895348	1.02158	0.98247	0.922363	0.727536	0.935055	0.534831	0.961713	0.902876	1.06517
P28074	Proteasome subunit beta type-5	PSMB5	1.00715	0.548674	0.874806	1.09663	1.46627	1.04414	0.78549	0.751043	1.44782	1.10004	0.934687	0.963457	0.946201	0.959575	1.23209	0.905493	0.837188	0.892005	0.805459	0.976983	1.00245	1.02267	0.883426	0.852092	0.386877	0.0738687	1.02018	0.881269	1.15762
P28288	ATP-binding cassette sub-family D member 3	ABCD3	0.965422	0.986063	0.981788	0.854443	1.31443	1.20683	0.867766	0.735868	1.12796	1.30084	1.04278	0.769556	1.01506	0.896223	0.964265	1.09629	0.974419	1.12401	0.917121	0.865456	1.00451	0.998121	0.99546	1	1	0.97416	0.993643	0.990993	1.00267
P28290	Protein ITPRID2	ITPRID2	0.982873	0.717363	0.341829	0.935688	1.19921	1.71045	1.03438	0.662667	1.53064	1.23447	0.349032	0.961439	1.70945	0.933537	1.33539	0.255225	0.942215	0.238428	0.875146	1.25996	1.01279	1.08722	0.714195	0.737607	0.312967	0.503246	1.07349	0.705176	1.5223
P28331	NADH-ubiquinone oxidoreductase 75 kDa subunit, mitochondrial	NDUFS1	1.05369	1.14755	0.859094	1.00388	1.2404	1.03768	0.784194	0.959118	1.09535	1.19056	0.967617	1.0181	1.02391	0.944232	0.972605	1.02309	0.961373	1.02073	0.866539	0.867475	1.02011	1.0195	0.947841	0.99147	0.308073	0.450545	0.99941	0.929159	1.07561
P28482	Mitogen-activated protein kinase 1	MAPK1	1.12419	1.02897	0.878106	0.926022	1.03087	1.03235	0.953745	0.841975	1.1366	0.948845	0.909835	1.08242	1.29859	0.98834	1.06928	0.988822	1.10595	0.867897	0.896283	0.877153	0.994759	1.04955	0.947221	0.385962	0.56322	0.461831	1.05508	0.952212	1.10803
P28676	Grancalcin	GCA	1.29159	1.61225	1.3161	0.856005	0.785251	0.298287	0.541333	1.54429	0.994979	1.01685	1.31319	0.368801	0.770854	1.12498	1.07586	1.47096	1.28438	0.252772	1.20207	0.942105	1.02668	0.94509	1.03046	1	0.987512	1	0.920534	1.00368	0.917156
P28827	Receptor-type tyrosine-protein phosphatase mu	PTPRM	1.18494	1.64771	0.536834	1.11281	1.25042	1.33891	0.547393	0.643525	1.36002	1.12918	0.745116	0.97575	0.33786	0.90333	1.38594	0.907666	0.693262	1.349	1.04765	0.771331	1.06917	0.912862	0.953781	1	0.73791	0.813358	0.853801	0.892073	0.957098
P28838	Cytosol aminopeptidase	LAP3	1.10544	0.909105	0.893644	0.953803	1.28888	1.08937	0.931711	0.902889	1.17579	0.928596	0.861194	1.02512	1.06919	1.03698	1.05644	0.92017	0.888693	1.06641	0.841259	0.939767	1.02785	0.996252	0.931261	0.571015	0.330988	0.282762	0.96926	0.90603	1.06979
P29144	Tripeptidyl-peptidase 2	TPP2	1.08081	0.831825	0.958212	1.1481	1.21173	1.02178	1.06409	0.885409	1.04591	0.91233	0.740469	0.934113	0.982336	1.0153	1.15762	0.906336	0.99456	1.20471	0.882644	0.987893	1.02754	0.957029	0.995229	0.86187	0.619396	0.912807	0.931376	0.968553	0.961617
P29218	Inositol monophosphatase 1	IMPA1	0.854396	0.694996	0.683827	1.06674	1.24693	1.20496	1.53764	0.940973	1.40779	0.749198	0.791246	0.916655	0.936793	1.05917	1.03227	0.751511	0.87134	0.725109	0.991524	1.06457	1.07092	0.914223	0.880811	0.244794	0.346766	0.667025	0.853683	0.822483	1.03793
P29279	Connective tissue growth factor	CTGF	1.09939	1.02135	0.890346	1.01711	0.826692	0.972007	0.988243	0.793732	1.1663	1.10295	0.95051	0.998787	0.901199	1.06525	1.43237	1.03484	0.961308	0.805844	0.823211	0.991134	0.975019	1.07518	0.923267	0.352153	0.374747	0.289009	1.10272	0.946923	1.16453
P29317	Ephrin type-A receptor 2	EPHA2	1.08507	0.974664	0.828365	0.948541	1.05811	1.27952	0.894448	0.668164	1.20889	0.979432	1.22756	0.889753	1.14467	1.30181	0.762383	0.820808	0.852211	1.15722	1.06572	0.821891	0.993974	1.05093	0.94357	0.855439	0.570899	0.931874	1.05731	0.94929	1.11379
P29401	Transketolase	TKT	1.11206	0.906417	0.895849	0.918092	1.35786	1.07609	0.738482	1.00381	1.29176	1.03864	0.704693	1.02013	1.02408	0.918037	1.01559	1.02675	0.936884	1.00624	0.821701	0.947532	1.03338	0.95353	0.947821	0.495168	0.739398	0.923616	0.922729	0.917205	1.00602
P29466	Caspase-1	CASP1	1.02897	0.603034	0.938149	1.05883	1.2226	0.78392	0.894518	0.816812	1.40125	1.08583	0.850935	0.846511	0.853853	1.04	1.44749	0.923628	0.993492	0.783461	0.779713	1.12288	0.972008	1.02077	0.920635	0.679235	0.89955	1	1.05017	0.947148	1.10877
P29590	Protein PML	PML	1.19981	0.858283	0.845825	1.10676	1.09244	1.21864	0.8307	0.727276	1.2732	1.22091	0.867527	1.01842	0.856743	1.06892	1.09164	0.953669	0.810226	1.03258	0.738583	0.957318	1.01699	1.0207	0.898475	0.964729	0.243925	0.356824	1.00364	0.883463	1.13603
P29692	Elongation factor 1-delta	EEF1D	1.14074	0.896706	0.922581	1.04248	0.294079	1.34681	1.20929	1.04604	0.73449	1.04627	0.818695	1.3278	1.16715	1.14902	1.28026	0.93171	0.6416	1.0537	1.03697	1.08957	0.959245	1.13153	0.950708	0.253867	0.945007	0.311091	1.17961	0.9911	1.1902
P29728	2'-5'-oligoadenylate synthase 2	OAS2	0.554717	1.03245	1.17226	0.806454	1.49439	1.12096	1.16085	1.51755	1.15486	0.999547	0.740685	0.809186	0.525395	1.40343	0.939451	0.47095	0.669476	0.655858	1.05617	1.28026	1.11272	0.902949	0.826542	0.259797	0.313523	0.668194	0.811479	0.742812	1.09244
P29966	Myristoylated alanine-rich C-kinase substrate	MARCKS	0.424436	0.674446	0.863884	0.255947	2.07882	1.12964	0.940744	0.915087	1.55894	0.197718	0.711018	1.07153	1.24906	1.26704	1.15428	1.31791	0.239781	0.828263	0.854453	1.35403	0.982438	0.941775	0.918887	1	1	0.925741	0.95861	0.935312	1.02491
P29992	Guanine nucleotide-binding protein subunit alpha-11	GNA11	1.09362	0.909774	0.912073	1.01685	1.24232	1.10767	0.831211	0.821401	1.04821	1.05951	0.803739	1.07288	0.905246	1.1561	0.860446	1.21409	0.891004	1.04087	1.0225	0.971133	0.998125	0.976321	1.02792	0.753956	0.982164	1	0.978154	1.02985	0.949802
P30038	Delta-1-pyrroline-5-carboxylate dehydrogenase, mitochondrial	ALDH4A1	0.983439	0.974602	0.578662	0.973192	1.22421	0.893125	0.944749	0.752135	1.08457	0.980036	0.884591	1.33292	0.720981	1.09363	1.18903	1.25339	1.08993	1.27134	0.850571	0.920169	0.934298	1.03353	1.07708	0.510444	0.485603	0.705593	1.10621	1.15282	0.959568
P30039	Phenazine biosynthesis-like domain-containing protein	PBLD	1.43995	2.46457	0.748251	1.72327	1.19527	0.885691	1.69782	1.28471	0.72935	0.909886	1.01439	0.455864	0.441654	0.762081	0.295742	0.540161	0.767142	1.30006	0.391641	1.11158	1.3521	0.646604	0.822115	0.0136721	0.0626481	0.371694	0.478223	0.608029	0.786512
P30040	Endoplasmic reticulum resident protein 29	ERP29	1.15489	1.15489	1.07003	1.30891	0.334657	0.721237	1.1542	1.01451	0.584791	1.27774	0.986038	0.9264	1.17654	0.879749	1.0946	1.16736	1.06115	0.97367	1.20737	1.08324	0.944235	1.05684	1.09856	0.528062	0.536793	0.55494	1.11926	1.16344	0.962028
P30041	Peroxiredoxin-6	PRDX6	1.19003	1.14918	0.955113	1.00358	0.45854	1.03331	0.909781	1.06542	0.96217	1.0051	1.00499	1.14459	1.26555	0.888276	1.07061	1.11597	1.03216	0.986087	0.832231	0.982564	0.969682	1.06319	0.989803	0.832789	0.801884	0.41911	1.09643	1.02075	1.07414
P30043	Flavin reductase (NADPH)	BLVRB	1.16679	1.00041	0.837064	0.787939	1.33953	0.95694	0.965743	0.840064	1.2328	0.783602	0.801093	1.08176	0.748604	1.07326	1.10682	1.19302	0.919923	1.07947	0.932804	0.959785	1.01414	0.932523	1.017	0.553786	0.970779	0.937646	0.91952	1.00282	0.916936
P30044	Peroxiredoxin-5, mitochondrial	PRDX5	1.16758	1.04682	0.840159	1.05002	0.378916	1.16433	1.14404	1.16285	1.00693	0.965468	0.959988	1.1224	1.13001	0.806246	1.04576	1.10644	1.02594	1.02121	1.08304	0.88246	0.995739	1.00498	1.02382	0.921509	1	1	1.00928	1.0282	0.981599
P30046	D-dopachrome decarboxylase	DDT	0.906186	0.919412	1.2631	1.05692	1.13307	0.815213	1.07818	1.20248	0.726977	0.771129	0.924647	0.804109	1.20404	1.06714	1.23801	0.8527	1.06592	1.1987	1.10513	0.969982	1.01128	1.00151	1.03849	0.918412	1	1	0.990342	1.0269	0.964397
P30048	Thioredoxin-dependent peroxide reductase, mitochondrial	PRDX3	1.05107	0.953936	0.875787	1.08992	0.87675	1.02145	0.907792	0.986651	1.22116	1.05706	1.01552	1.03205	1.00506	1.05066	1.00664	0.920342	0.88987	1.0077	0.902732	0.953352	0.99828	1.02783	0.934798	0.431073	0.209284	0.00443198	1.0296	0.93641	1.09952
P30049	ATP synthase subunit delta, mitochondrial	ATP5F1D	0.943962	0.914873	0.894333	0.844333	1.20095	1.12008	0.768441	0.422369	1.57481	1.21389	0.884323	0.838238	0.808835	0.932247	1.32208	0.99597	0.81604	0.884583	0.838458	1.10319	0.964905	0.999935	0.927648	0.788476	1	1	1.0363	0.961388	1.07793
P30050	60S ribosomal protein L12	RPL12	1.21274	0.864429	1.06013	1.29463	0.451831	1.06388	0.977955	0.879914	0.835606	1.24731	0.848129	1.17816	0.983216	1.17543	1.29704	1.11525	0.776748	0.731581	0.948752	1.11083	0.960124	1.12155	0.936632	0.197706	0.828086	0.261043	1.16813	0.975532	1.19743
P30084	Enoyl-CoA hydratase, mitochondrial	ECHS1	1.04013	1.08905	0.55427	0.916316	1.11855	1.07543	0.924208	0.887527	1.16954	0.987898	0.948776	0.969295	1.05828	1.03276	1.00041	1.07736	0.983859	1.10624	1.00649	0.942043	0.975001	0.999569	1.0232	0.690506	0.70258	1	1.0252	1.04943	0.976904
P30085	UMP-CMP kinase	CMPK1	1.12861	1.09207	1.01564	1.33756	0.388252	0.995259	1.04344	1.45576	0.830749	1.06223	0.874717	1.16126	1.26506	1.03505	1.0022	0.841109	0.92053	0.846973	0.977419	0.94768	1.03193	1.06675	0.906742	0.752345	0.343613	0.0550287	1.03375	0.878689	1.17647
P30086	Phosphatidylethanolamine-binding protein 1	PEBP1	1.22492	0.993298	0.948454	1.25223	0.673733	0.905661	1.3073	1.05506	0.718106	1.02181	0.723648	0.932683	0.684388	1.1624	1.66371	0.938716	0.719111	0.751918	1.24426	1.18024	1.00875	1.03144	0.966849	0.883061	1	1	1.02249	0.958461	1.06681
P30101	Protein disulfide-isomerase A3	PDIA3	1.09541	1.13222	0.927138	0.921515	0.62439	1.01973	0.938421	0.843723	0.999712	1.18361	1.07957	1.0588	0.992994	1.01057	1.07477	1.15006	0.968619	1.0437	1.02939	0.952978	0.944695	1.06672	1.02895	0.119189	0.242972	0.369457	1.12917	1.08919	1.03671
P30153	Serine/threonine-protein phosphatase 2A 65 kDa regulatory subunit A alpha isoform	PPP2R1A	1.08381	0.909088	0.883687	0.620501	1.25194	1.00551	0.951573	0.905052	1.09945	1.03573	0.864238	0.946086	1.01854	1.05733	1.12853	1.08982	0.98464	0.915411	1.08845	1.03058	0.967845	1.00841	1.02178	0.816213	1	0.774472	1.04191	1.05573	0.986915
P30154	Serine/threonine-protein phosphatase 2A 65 kDa regulatory subunit A beta isoform	PPP2R1B	0.938743	0.965874	1.11293	0.796593	0.938549	0.960398	1.12561	1.17835	1.06013	0.879873	1.13034	0.475573	1.39465	0.854534	0.688738	0.808602	1.30473	1.08863	1.09088	1.07307	1.00858	0.903951	1.07318	0.634606	0.434542	0.770813	0.896265	1.06406	0.842309
P30260	Cell division cycle protein 27 homolog	CDC27	0.735552	0.938208	0.655214	1.02292	1.15778	1.15715	1.11599	1.08663	1.25157	0.89409	0.937987	0.985533	1.34782	0.903833	0.894005	1.01528	0.805026	1.09543	1.13861	0.804906	1.01345	0.993877	0.971849	0.83389	1	1	0.980691	0.958955	1.02267
P30419	Glycylpeptide N-tetradecanoyltransferase 1	NMT1	1.0973	1.03168	0.935921	0.978361	1.27211	1.05002	0.985988	0.934162	0.985222	0.758222	0.82626	1.12768	0.941843	0.96007	1.04607	1.00856	1.04034	1.04246	1.04961	0.971454	1.03008	0.943358	1.02248	0.263495	0.833968	0.496335	0.915806	0.992621	0.922614
P30519	Heme oxygenase 2	HMOX2	0.938031	0.769044	0.902059	1.03237	1.0135	1.21152	1.07188	0.821501	1.0994	1.184	1.21235	0.669097	0.736267	0.939142	1.03266	0.887626	0.955004	1.00923	0.987954	1.21398	0.984368	0.962253	1.01076	0.819359	1	1	0.977534	1.02681	0.95201
P30520	Adenylosuccinate synthetase isozyme 2	ADSS	1.05502	0.785148	0.943318	0.928233	1.46018	1.20076	1.00505	1.03382	1.00954	0.966884	0.847518	0.982935	1.08803	1.05783	0.943956	0.963791	0.933361	1.18101	0.925091	0.839491	1.04679	0.981193	0.968548	0.527893	1	0.838193	0.937339	0.925259	1.01306
P30530	Tyrosine-protein kinase receptor UFO	AXL	1.26499	0.763441	1.00563	1.06002	0.798832	1.39666	0.983039	0.511308	1.05023	1.50835	0.914772	0.988535	0.702929	1.05029	0.974918	0.932189	1.10931	1.0373	0.856768	1.02013	0.981572	1.0233	0.991139	1	0.919209	1	1.04251	1.00975	1.03245
P30566	Adenylosuccinate lyase	ADSL	0.802638	0.861019	0.849339	1.00055	1.44783	1.13542	0.92103	0.846526	1.35901	0.86553	0.859193	0.771319	1.42784	1.05086	1.23224	0.673578	0.865	0.922392	0.922804	0.913444	1.02482	1.0345	0.859444	0.937268	0.236426	0.189127	1.00945	0.838632	1.20368
P30622	CAP-Gly domain-containing linker protein 1	CLIP1	1.16402	0.864207	1.08539	1.10855	1.09186	0.245251	1.09412	1.45434	0.63005	1.62196	0.694031	0.476965	0.363779	1.74809	0.671467	1.32164	1.58371	0.992289	0.972007	1.09311	0.970867	0.929382	1.19255	0.870333	0.506382	0.46951	0.957271	1.22834	0.779323
P30626	Sorcin	SRI	1.13322	0.415086	1.23665	1.04521	0.183496	1.167	1.39982	0.967794	0.692801	1.04366	0.891463	1.32876	0.957687	1.12466	1.61283	1.43439	0.383762	0.500742	1.41121	1.18847	0.915676	1.15984	0.983716	0.464586	0.780389	0.682412	1.26665	1.07431	1.17904
P30740	Leukocyte elastase inhibitor	SERPINB1	0.67807	0.763528	0.557693	1.07786	1.41774	1.19906	0.985298	1.19148	1.25007	0.651409	0.997736	0.945815	1.30031	0.723643	0.956947	1.05584	0.964324	1.17902	0.987466	0.933315	1.01342	0.929309	1.02399	0.768961	0.91688	1	0.917002	1.01043	0.907535
P30837	Aldehyde dehydrogenase X, mitochondrial	ALDH1B1	0.891237	0.973313	1.04155	1.03917	1.40548	1.20528	1.10516	0.912819	1.17792	0.773733	0.974068	1.08494	1.08071	0.896998	0.791895	1.02082	0.826212	0.872587	0.900669	0.923763	1.08355	0.933724	0.908811	0.0864992	0.0342176	0.680398	0.861729	0.838737	1.02741
P30876	DNA-directed RNA polymerase II subunit RPB2	POLR2B	1.11347	1.20601	0.931004	1.0472	1.52207	0.950883	0.89514	0.881301	1.03042	1.03209	0.512025	1.05616	1.19643	1.01186	0.948925	0.943046	0.989254	1.16437	0.861973	0.837976	1.06417	0.959582	0.959324	0.524897	0.675646	0.998025	0.901722	0.901479	1.00027
P31040	Succinate dehydrogenase [ubiquinone] flavoprotein subunit, mitochondrial	SDHA	1.13446	0.966035	0.916784	0.883403	1.1341	1.11941	0.706021	0.828509	1.14259	1.14974	0.990205	1.12824	1.07539	0.975615	1.14131	0.959837	1.01695	1.01535	0.865017	0.854209	0.981258	1.07675	0.942274	0.185162	0.524055	0.0354641	1.09732	0.960272	1.14272
P31146	Coronin-1A	CORO1A	1.05675	1.14141	1.04122	0.80889	1.54363	1.34228	0.957413	1.05048	1.10404	0.917249	0.920153	0.933063	0.835037	1.14267	0.810736	0.575644	0.806298	1.10251	1.12085	0.84282	1.11623	0.926484	0.889625	0.10311	0.102448	0.723148	0.830009	0.796988	1.04143
P31150	Rab GDP dissociation inhibitor alpha	GDI1	1.29425	0.931995	1.03994	0.779125	1.24406	1.02276	1.00596	0.864364	1.06758	1.03991	0.92794	1.04955	1.11477	0.93541	0.767626	1.02698	1.06034	1.11632	0.845544	0.898996	1.02778	0.972535	0.989636	1	0.884839	0.797103	0.946246	0.962885	0.98272
P31153	S-adenosylmethionine synthase isoform type-2	MAT2A	1.00558	0.986581	0.875773	0.94688	1.08548	1.06441	0.986668	0.945247	1.13694	1.03459	0.935969	1.10979	1.05333	1.02169	1.15245	0.873628	0.962836	0.984109	0.85673	0.922191	1.00373	1.0513	0.919899	0.228878	0.0417279	0.0148884	1.0474	0.916481	1.14285
P31321	cAMP-dependent protein kinase type I-beta regulatory subunit	PRKAR1B	1.31811	1.77417	1.05334	0.900369	1.28305	1.24898	1.18133	1.03905	0.66083	1.16427	1.35981	2.05226	1.00859	1.43822	0.370784	0.238169	0.966763	0.799096	1.03907	0.221462	1.16214	1.23232	0.652911	0.762962	0.053916	0.0790838	1.06039	0.56182	1.88742
P31323	cAMP-dependent protein kinase type II-beta regulatory subunit	PRKAR2B	1.24888	0.782771	0.699396	1.0177	1.52565	1.26356	0.844797	0.927054	0.797285	1.32993	0.980666	1.15047	1.0313	1.1385	1.04867	0.848113	1.10972	0.801513	0.809213	0.923767	1.0119	1.11326	0.898464	0.323178	0.424896	0.0373173	1.10017	0.887899	1.23907
P31327	Carbamoyl-phosphate synthase [ammonia], mitochondrial	CPS1	1.05631	0.949431	0.266711	1.18104	1.192	1.09496	1.14654	2.44602	1.26863	0.996677	1.12627	0.533503	0.785017	0.460128	1.65947	0.644662	0.686803	0.472502	0.411007	1.17684	1.17796	0.926844	0.678364	0.316843	0.112628	0.381126	0.786821	0.57588	1.36629
P31483	Nucleolysin TIA-1 isoform p40	TIA1	1.1594	0.815061	0.952657	0.985857	1.34481	0.961474	0.840176	0.733743	1.05566	1.07214	1.06264	1.20649	0.99741	0.995279	0.918586	1.07107	0.903352	1.05852	0.924255	0.942885	0.983204	1.04209	0.980016	0.614476	0.962646	0.688986	1.05989	0.996758	1.06334
P31689	DnaJ homolog subfamily A member 1	DNAJA1	1.05583	0.910736	0.847143	1.03441	0.891048	1.02076	0.949773	0.559268	1.29631	1.21193	1.03759	1.02918	0.956417	1.13973	1.09834	0.956033	0.869387	0.950088	0.898584	0.995575	0.951697	1.07886	0.933933	0.142301	0.78975	0.0148151	1.13362	0.981335	1.15518
P31749	RAC-alpha serine/threonine-protein kinase	AKT1	0.166389	0.830769	0.874781	1.1416	1.8498	1.36477	0.943243	0.363555	0.870823	1.55363	1.24791	1.06512	1.77816	1.30717	0.863909	0.334447	1.41535	1.56858	1.40971	0.0897205	0.93397	1.30265	0.963563	0.261588	0.927647	0.439451	1.39475	1.03168	1.35191
P31930	Cytochrome b-c1 complex subunit 1, mitochondrial	UQCRC1	0.978866	1.17524	0.86654	0.856853	1.1956	0.959834	1.00499	0.906545	1.11787	1.15758	0.943036	1.01582	0.863178	1.07388	1.10279	0.961445	0.997686	1.0077	1.02484	0.835923	1.00693	1.02605	0.965519	0.743182	0.642303	0.787685	1.01899	0.958878	1.06269
P31937	3-hydroxyisobutyrate dehydrogenase, mitochondrial	HIBADH	1.30032	1.2038	0.677253	0.911895	1.15298	0.929652	0.83224	0.744665	1.05493	0.992404	0.955585	1.14299	1.06428	0.982921	1.23762	0.997944	1.08008	1.16047	0.83453	0.844268	0.978636	1.06263	0.983457	0.455923	0.957354	0.869907	1.08583	1.00493	1.08051
P31939	Bifunctional purine biosynthesis protein PURH	ATIC	1.0444	0.911671	0.950303	0.923543	1.28948	1.16131	0.967204	0.869414	1.16863	1.00869	0.826092	0.986583	0.994131	0.948571	0.963543	0.979147	0.931612	0.996564	1.01322	0.948636	1.03177	0.954601	0.973836	0.474684	0.363947	0.512448	0.925205	0.943847	0.980249
P31942	Heterogeneous nuclear ribonucleoprotein H3	HNRNPH3	1.06891	0.932863	0.943536	1.00358	0.907316	1.25888	1.01231	0.823468	1.16649	1.07448	0.87456	1.01007	0.983787	1.00622	1.07022	1.10478	0.882233	0.964625	1.04641	0.849381	1.01304	1.00322	0.969487	0.848434	1	0.785888	0.990311	0.957008	1.0348
P31943	Heterogeneous nuclear ribonucleoprotein H	HNRNPH1	1.27959	1.04915	1.09781	1.0565	0.946742	0.83142	0.999359	1.0505	0.783014	1.16549	0.985283	1.06297	1.23241	1.08272	1.09458	0.665768	1.12248	0.978168	0.811017	0.961009	1.01045	1.10391	0.907689	0.180102	0.243261	0.0925266	1.09249	0.898299	1.21618
P31946	14-3-3 protein beta/alpha	YWHAB	1.083	1.01963	0.934933	1.04126	0.495154	1.1122	0.933855	0.77	1.10934	1.13319	0.942345	0.973697	1.13794	1.0595	1.13213	1.12991	1.01904	1.01175	1.05377	0.899011	0.944374	1.06314	1.02269	0.353488	0.440867	0.407614	1.12576	1.08293	1.03954
P31948	Stress-induced-phosphoprotein 1	STIP1	1.20261	0.750573	1.03319	1.12869	0.454308	1.02568	1.15294	1.03127	0.631341	1.18271	0.690085	1.34346	1.07426	1.25383	1.44164	1.18688	0.596453	0.652055	1.241	1.14784	0.934512	1.16433	0.964845	0.288301	0.842731	0.363814	1.24592	1.03246	1.20676
P31949	Protein S100-A11	S100A11	1.0516	0.80609	1.19425	0.957128	0.329374	0.959717	1.29641	1.13644	1.1112	0.807227	0.978773	1.01312	0.937215	0.950701	1.69879	1.45037	0.624652	0.586861	1.03316	0.982856	0.982468	1.06431	0.93558	0.886879	0.783308	1	1.0833	0.952275	1.13759
P32119	Peroxiredoxin-2	PRDX2	1.062	0.813266	0.886879	0.93045	0.988098	1.06274	0.937239	0.874248	1.38389	0.96603	0.766395	1.09831	0.901035	0.987878	1.16181	0.977004	0.920104	0.967659	0.910295	1.01039	0.993201	0.980243	0.957091	0.864702	1	1	0.986953	0.963643	1.02419
P32121	Beta-arrestin-2	ARRB2	1.09744	0.633374	0.144691	1.0506	1.11719	1.2072	0.90803	0.161301	1.5343	1.1662	0.625031	1.15029	1.10078	1.16516	1.30383	1.04377	0.935191	1.05445	1.00103	1.03291	0.872682	1.08522	1.01347	0.718974	0.548461	0.444905	1.24354	1.16133	1.07079
P32322	Pyrroline-5-carboxylate reductase 1, mitochondrial	PYCR1	1.02245	0.924109	0.914851	1.21461	1.16705	1.01514	1.0273	0.912651	1.34944	0.935187	1.22854	0.791899	0.999115	1.07716	1.00223	0.779289	0.775265	0.856079	0.749359	0.954415	1.06084	1.00569	0.822881	0.458563	0.00457662	0.027595	0.948008	0.775685	1.22216
P32754	4-hydroxyphenylpyruvate dioxygenase	HPD	0.864969	2.39807	0.30258	0.839985	2.94013	0.445855	0.814808	1.42161	1.55952	2.77769	0.400221	0.727283	1.25707	0.496914	0.386266	0.328779	0.313663	0.534172	0.989082	0.320906	1.2875	1.00757	0.497321	0.539579	0.0684701	0.292045	0.782581	0.386267	2.02601
P32969	60S ribosomal protein L9	RPL9	0.875349	0.960399	1.05469	0.985667	1.14435	1.03399	0.92362	0.917634	1.30326	1.03583	1.02108	0.87847	0.862018	1.03467	0.758832	0.929204	0.942754	1.15379	1.09027	0.895428	1.02211	0.931817	1.00229	0.47205	0.753324	0.432574	0.911662	0.98061	0.929689
P33121	Long-chain-fatty-acid--CoA ligase 1	ACSL1	1.69902	0.841462	0.399391	1.10945	1.51697	0.997793	0.290392	1.0144	0.896114	3.69432	3.86096	0.82805	0.285916	0.440071	0.443461	0.438226	0.239497	0.138893	0.897927	0.535783	0.973889	1.59213	0.450065	0.359375	0.0463289	0.166047	1.63482	0.462132	3.53755
P33151	Cadherin-5	CDH5	0.959567	0.509003	0.884015	1.05327	1.40688	0.735492	0.546121	0.731001	1.19873	0.957864	1.02818	1.47393	0.881935	0.935764	1.36952	1.03106	1.14673	1.06347	0.632568	1.12809	0.891565	1.10787	1.00038	0.37472	0.606319	0.414447	1.24261	1.12205	1.10744
P33176	Kinesin-1 heavy chain	KIF5B	1.08746	0.992419	0.975457	0.962209	1.17961	1.02416	0.990359	0.970765	1.15095	1.04693	0.883821	0.830115	1.00352	0.992033	0.958459	0.944234	0.942798	0.988634	0.968001	0.97856	1.03704	0.952481	0.964445	0.0794293	0.0599862	0.710968	0.918459	0.929996	0.987594
P33316	Deoxyuridine 5'-triphosphate nucleotidohydrolase, mitochondrial	DUT	1.26093	1.06904	0.984732	1.09581	0.739753	1.17647	0.868206	1.06984	0.899009	1.21058	0.676741	1.03382	0.977504	0.990933	1.27884	1.00282	0.829112	0.854057	0.871555	1.10562	1.0182	1.02807	0.932632	0.917865	0.723941	0.488566	1.00969	0.915962	1.10233
P33527	Multidrug resistance-associated protein 1	ABCC1	1.09251	1.0754	0.79396	1.05131	1.21376	1.6544	0.369817	1.03138	1.49508	1.12897	0.777631	1.15673	0.422372	0.842154	0.850012	1.09035	0.596375	1.01829	0.684999	1.07971	1.0864	0.862978	0.893944	0.510414	0.335911	0.826388	0.794345	0.822848	0.96536
P33991	DNA replication licensing factor MCM4	MCM4	0.88598	1.07873	0.883941	1.0112	1.28537	1.23342	0.944778	0.898432	1.05426	1.09325	0.962424	1.26341	0.937858	1.01554	0.974611	0.915008	1.00794	1.14842	0.781619	0.784772	1.03068	1.04118	0.927552	0.874295	0.315057	0.523543	1.01019	0.899943	1.12251
P33992	DNA replication licensing factor MCM5	MCM5	1.24024	0.838342	0.658799	0.648298	1.33488	0.0896617	1.08168	0.759806	1.11381	1.06531	1.00006	1.10476	0.846909	1.1485	1.41865	1.2084	0.938073	0.830642	1.00925	1.27506	0.862835	1.09736	1.05229	0.349582	0.307783	0.67032	1.27181	1.21957	1.04284
P33993	DNA replication licensing factor MCM7	MCM7	1.05818	1.10843	0.840324	0.948674	1.51732	1.12861	0.833507	0.978813	1.06961	1.02689	0.888064	1.03733	1.09995	0.907114	0.928219	1.02682	0.923477	1.00117	0.984453	0.811717	1.05372	0.98126	0.949526	0.495767	0.534884	0.514745	0.931234	0.901118	1.03342
P34059	N-acetylgalactosamine-6-sulfatase	GALNS	1.31311	1.06705	0.831306	1.00993	0.708586	0.449366	0.833268	1.60535	1.20482	0.347724	0.673049	1.69091	0.907218	0.771381	0.88752	0.917372	1.16244	1.29962	1.03464	1.04027	1.00253	0.879633	1.09087	0.546867	0.730561	0.783824	0.877413	1.08811	0.806361
P34896	Serine hydroxymethyltransferase, cytosolic	SHMT1	1.11904	0.611997	0.901689	1.0499	1.38573	1.0378	0.884228	0.89577	1.23435	0.80276	0.875539	0.908713	1.00191	1.24471	0.956056	0.961945	1.06835	0.875625	0.82222	1.06366	1.01339	0.964948	0.95836	0.904235	1	0.929194	0.952199	0.945698	1.00687
P34897	Serine hydroxymethyltransferase, mitochondrial	SHMT2	1.06529	1.05531	0.905135	1.0431	1.1247	1.11487	0.955543	0.873079	1.18073	1.07039	0.951439	1.01227	0.969599	0.987966	1.00243	0.936346	0.925709	0.923407	0.846794	0.937586	1.03531	0.999016	0.913969	0.333324	0.00841331	0.0104161	0.964948	0.882801	1.09305
P34913	Bifunctional epoxide hydrolase 2	EPHX2	0.124072	0.0863031	1.43731	0.883365	0.96151	1.71729	0.369601	0.156569	2.61645	2.24055	0.138365	0.496966	0.155096	0.215726	1.45216	2.06028	1.48889	2.04869	0.313498	0.21043	0.928053	0.783144	1.22436	0.73759	0.789684	1	0.843857	1.31928	0.639637
P34932	Heat shock 70 kDa protein 4	HSPA4	1.07464	1.07046	0.986991	1.00993	1.20167	0.94474	0.96437	1.01156	0.991058	1.07936	0.954665	1.00982	1.00519	0.919214	0.998498	0.993349	1.00767	1.02734	0.907692	0.925357	1.02838	0.994459	0.972282	0.459106	0.325256	0.467779	0.967015	0.94545	1.02281
P34949	Mannose-6-phosphate isomerase	MPI	0.661491	1.28937	0.995227	0.874189	1.31433	1.09719	0.895033	1.36648	1.37848	0.201884	1.13331	1.31844	0.434215	1.13495	1.24021	0.545502	1.03328	0.834187	0.767675	1.05303	1.09687	0.910501	0.846735	0.527048	0.156719	0.749954	0.830093	0.771958	1.07531
P35052	Glypican-1	GPC1	0.379005	1.41989	0.624598	0.386318	1.00078	1.1771	1.61591	0.538396	0.931533	0.219152	1.51686	0.449844	1.05069	1.81064	0.9026	2.05445	1.95082	0.695633	0.284889	1.02968	0.897058	0.991631	1.2031	0.728792	1	0.893738	1.10543	1.34116	0.824233
P35080	Profilin-2	PFN2	1.14415	0.664656	1.59851	1.0742	0.624603	1.34286	1.17374	0.598357	0.748837	1.18052	1.21182	1.26944	1.2855	1.39095	0.652379	1.3093	0.917704	1.21622	1.12415	0.361626	0.996659	1.1651	0.9858	0.828573	0.954872	0.517152	1.16901	0.989105	1.18188
P35221	Catenin alpha-1	CTNNA1	0.998717	0.962329	0.867029	1.07708	1.18082	1.10928	0.891553	0.941671	1.19199	0.984764	1.04103	0.925226	1.04442	0.93214	0.939272	1.02316	0.969333	0.850631	1.0182	0.929678	1.0245	0.977808	0.9582	0.445659	0.562278	0.588952	0.954427	0.935288	1.02046
P35222	Catenin beta-1	CTNNB1	1.18664	0.822132	0.953546	1.0306	1.21838	1.04954	0.96316	0.885122	1.16443	1.12892	0.86531	1.13918	1.03223	0.960917	0.988322	0.832651	0.913379	1.12842	0.766071	0.903304	1.0304	1.01915	0.908764	0.850166	0.32036	0.201174	0.989084	0.881957	1.12147
P35232	Prohibitin	PHB	1.10091	1.30863	0.922304	0.783591	1.15555	1.04172	0.827356	1.07853	0.932309	1.35663	1.27496	0.934078	1.01232	1.08889	0.904531	1.05789	0.864934	0.906923	0.801656	0.856988	1.01677	1.09524	0.897679	0.380227	0.139169	0.101002	1.07718	0.882877	1.22008
P35237	Serpin B6	SERPINB6	1.2105	0.905546	0.876654	0.880536	1.35866	0.93618	0.898264	0.920463	1.1966	0.888352	0.893672	0.920774	0.940172	0.992338	1.04719	0.943456	0.979769	1.27413	0.917894	0.911121	1.02038	0.947084	1.00527	0.771996	0.860003	0.593859	0.928169	0.985196	0.942116
P35240	Merlin	NF2	1.43836	0.803216	0.94076	0.734841	1.41411	1.57584	1.23903	0.661919	0.784667	1.43012	0.937622	0.787105	0.933071	0.714215	1.16239	1.13417	1.01071	0.682002	0.98898	0.921103	1.06586	0.994088	0.947392	0.952548	1	0.703243	0.932663	0.888852	1.04929
P35241	Radixin	RDX	1.06366	0.893756	0.863182	0.873242	0.836455	1.18625	0.966817	0.777014	1.05296	1.05461	0.849095	1.75017	1.12523	1.07229	1.00485	1.07351	0.868133	1.05001	0.831789	0.877007	0.945926	1.14271	0.940091	0.405166	0.925615	0.208227	1.20803	0.993831	1.21553
P35244	Replication protein A 14 kDa subunit	RPA3	1.36737	1.07993	0.93905	1.07099	0.241781	1.07618	1.27291	1.16403	0.722463	1.00243	1.11603	1.26198	1.16897	0.997918	0.879231	1.07066	0.733631	1.19159	1.04586	0.937271	0.992745	1.07109	0.995802	0.775956	0.98109	1	1.07892	1.00308	1.07561
P35249	Replication factor C subunit 4	RFC4	1.11228	1.1218	0.837798	1.05425	1.03084	0.301159	1.09847	0.941692	1.09794	1.08525	1.19609	1.03061	0.967107	1.04478	1.13056	0.843551	0.95481	1.14915	0.894644	1.00464	0.955136	1.07573	0.969358	0.288724	0.883354	0.266057	1.12626	1.01489	1.10974
P35250	Replication factor C subunit 2	RFC2	1.11053	0.705798	0.956675	1.08343	1.09818	0.840523	0.97093	0.741858	1.51281	0.918974	0.929507	1.05909	0.806348	1.14495	1.10818	0.883372	0.803962	0.857929	0.844568	1.05479	1.0023	0.994508	0.888923	0.932718	0.315898	0.371671	0.992222	0.88688	1.11878
P35251	Replication factor C subunit 1	RFC1	1.39698	0.691583	1.06339	0.979602	1.53233	0.858132	1.0368	0.580154	1.15987	1.30896	0.543339	1.18466	1.16749	1.16549	0.512415	0.83755	1.20441	1.05733	0.949265	0.805191	1.0332	0.980393	0.97075	1	1	0.949329	0.948886	0.939553	1.00993
P35270	Sepiapterin reductase	SPR	1.39699	0.629065	1.32673	0.775048	1.04638	1.21708	0.90432	1.11993	0.963572	1.07766	0.901416	0.972821	1.17897	1.09567	0.625099	1.08243	0.801827	0.866859	1.11168	0.971436	1.04212	0.975272	0.966847	0.821066	1	0.928202	0.93585	0.927765	1.00871
P35527	Keratin, type I cytoskeletal 9	KRT9	0.733825	0.463635	0.569672	0.275558	0.607605	5.04867	0.630725	0.899259	0.5488	2.02065	0.639516	1.52904	1.25355	0.801556	0.793171	0.150057	1.19899	1.61625	0.293782	0.688442	1.08642	1.17292	0.789504	0.867996	0.879147	0.768931	1.07962	0.726705	1.48563
P35555	Fibrillin-1	FBN1	1.2874	0.815298	0.821488	0.721997	1.20988	1.62134	0.907228	0.969235	1.39745	1.3003	0.746085	0.570511	0.596098	1.47464	0.571244	0.817725	0.881456	0.994444	0.805617	1.04656	1.08348	0.876479	0.90916	0.403798	0.377806	0.839624	0.808949	0.839111	0.964054
P35573	Glycogen debranching enzyme	AGL	0.599405	0.755439	0.849418	0.869097	1.4249	1.44363	0.879783	0.937161	1.46669	1.15513	0.801315	0.899722	0.877661	0.887796	0.98551	0.961792	0.794844	1.25221	0.796359	0.947715	1.02506	0.934523	0.950585	1	0.855397	0.858524	0.911677	0.927346	0.983103
P35579	Myosin-9	MYH9	1.02255	0.990916	0.893135	0.886682	1.24227	1.17805	0.801356	0.797021	1.20279	1.20869	0.995934	1.1267	1.06804	0.930768	1.08383	0.937831	0.886972	0.982169	0.76202	0.899735	1.00164	1.069	0.893746	0.320138	0.171445	0.0180262	1.06724	0.892281	1.19608
P35580	Myosin-10	MYH10	0.940925	1.05891	0.875137	0.974086	1.08253	1.1759	0.912055	0.877702	1.15803	1.30146	0.998544	1.0029	0.869917	0.950694	0.933781	1.05181	0.915627	1.056	1.03745	0.834257	1.00614	1.00955	0.979029	0.96029	1	1	1.00339	0.973052	1.03117
P35606	Coatomer subunit beta'	COPB2	1.0675	0.916443	0.925221	1.05773	1.29646	1.07552	0.793608	1.03849	1.19922	1.09137	0.820691	1.12826	1.01516	1.01471	0.938538	0.9805	0.879328	1.00074	0.810127	0.875573	1.04113	1.00146	0.909254	0.538939	0.118964	0.165549	0.96189	0.873331	1.1014
P35609	Alpha-actinin-2	ACTN2	1.13651	1.1075	0.999146	0.935438	1.46916	1.21034	1.00896	0.0992198	1.42099	1.17457	0.47477	1.35348	1.08746	1.12373	0.594669	1.08276	0.508384	0.470586	1.03983	1.14075	1.04303	0.968113	0.848463	0.685423	0.917837	0.802673	0.928175	0.813461	1.14102
P35611	Alpha-adducin	ADD1	0.707166	0.929253	0.822016	1.38204	1.47117	1.20916	0.864283	0.640888	0.95322	1.05613	1.2055	0.984269	1.2064	0.916008	1.15434	0.994129	0.408914	1.02174	0.925492	1.09734	0.997688	1.08711	0.889523	0.597512	0.465561	0.395004	1.08963	0.891584	1.22212
P35613	Basigin	BSG	1.02848	0.94741	0.887773	1.02267	1.00377	1.07347	0.820464	0.718048	1.08396	1.27297	0.978777	1.04812	0.811304	1.03698	1.15685	1.08799	0.90391	0.981401	0.937407	1.05714	0.954005	1.05083	0.993569	0.573507	0.442002	0.615457	1.1015	1.04147	1.05763
P35625	Metalloproteinase inhibitor 3	TIMP3	1.44467	1.50913	1.05612	1.29312	0.246434	1.03617	1.24405	0.179906	0.812527	1.6988	1.26868	1.3639	0.905767	0.174129	0.724257	1.24636	1.4462	1.12557	1.28313	0.564269	0.980237	1.02259	1.13311	0.869283	1	0.988818	1.04321	1.15595	0.902464
P35637	RNA-binding protein FUS	FUS	1.55588	0.696849	1.03951	1.38053	1.22944	1.44547	0.803116	1.02747	1.43042	1.10005	0.099592	0.195485	1.21167	0.0676618	1.05248	1.34389	1.15473	0.82005	1.15023	0.88253	1.17874	0.621157	1.07029	0.0861242	0.415432	0.112425	0.526965	0.90799	0.580365
P35658	Nuclear pore complex protein Nup214	NUP214	0.855411	1.42302	0.821057	1.06327	1.28715	1.26799	0.973888	1.01319	1.12434	1.14386	0.945477	0.167947	1.14538	1.15139	0.807365	1.00655	1.00411	0.998639	1.16559	0.755014	1.09215	0.89357	0.98598	0.675839	0.367185	0.563263	0.818177	0.90279	0.906276
P35659	Protein DEK	DEK	1.03616	0.793572	1.10737	1.12759	0.501314	1.17539	0.899653	1.24356	0.643299	0.944233	0.817151	2.05291	1.19609	1.29816	1.6021	0.922282	0.571628	0.723201	0.992236	0.854406	0.947544	1.31844	0.812751	0.103309	0.221814	0.0638172	1.39143	0.857744	1.6222
P35749	Myosin-11	MYH11	0.98248	1.11021	0.674428	0.724229	1.39669	1.23205	0.868118	1.1496	1.19499	1.2699	0.787764	1.04568	0.953268	0.909315	1.17816	1.33096	0.713034	0.984256	1.02337	0.638258	1.03698	1.02401	0.937974	0.899965	1	0.781136	0.987501	0.904528	1.09173
P35813	Protein phosphatase 1A	PPM1A	0.89305	0.0486938	0.898127	0.790967	1.67332	0.957438	1.05541	0.0690271	1.70906	1.26317	0.723444	1.01222	1.00454	0.992688	2.15472	0.896773	0.81201	1.08035	0.0974187	1.07926	0.899455	1.1918	0.793161	0.425748	0.671523	0.425877	1.32502	0.881825	1.50259
P35908	Keratin, type II cytoskeletal 2 epidermal	KRT2	0.648103	0.459506	0.534016	0.265055	0.836545	4.69998	0.404585	0.592436	1.08352	1.56661	0.521812	1.13638	0.76745	0.750854	1.21409	0.345978	0.924393	2.35883	0.218018	0.794164	1.05819	0.992866	0.928276	0.88889	1	1	0.938265	0.877227	1.06958
P35914	Hydroxymethylglutaryl-CoA lyase, mitochondrial	HMGCL	1.37001	1.17312	0.724175	0.944256	0.920625	0.978326	0.107495	1.29547	1.4646	1.25898	0.64019	0.791143	0.895579	1.2983	1.27154	1.16036	0.806298	0.697088	0.850844	0.9435	0.997564	1.02595	0.891619	0.868069	0.726688	0.958284	1.02846	0.893796	1.15066
P35998	26S proteasome regulatory subunit 7	PSMC2	1.0791	0.87536	0.872049	0.966687	0.640234	1.128	1.02267	0.96185	1.17789	1.02775	1.00311	1.14377	0.935335	0.965865	1.13589	0.9005	1.0515	1.11028	0.899559	0.962355	0.969316	1.03529	0.984838	0.883111	0.810233	0.50242	1.06806	1.01601	1.05123
P36269	Glutathione hydrolase 5 proenzyme	GGT5	1.02711	0.82044	1.02366	1.12401	1.6778	1.04114	0.698295	0.957855	0.871776	1.10887	1.15152	0.800838	1.34968	1.04129	0.782627	0.729548	1.0582	1.24156	0.904478	0.85877	1.0269	1.03914	0.958511	0.919586	0.856427	1	1.01192	0.933405	1.08411
P36404	ADP-ribosylation factor-like protein 2	ARL2	1.62528	0.157826	0.877639	0.199095	0.312572	0.316106	1.31407	1.97232	0.235286	0.164503	0.182944	2.60091	1.88375	2.09215	1.71458	2.28104	1.54311	0.227376	1.45033	0.306912	0.778911	1.43981	1.16175	0.471765	0.559965	0.605087	1.84849	1.49151	1.23934
P36405	ADP-ribosylation factor-like protein 3	ARL3	1.07494	0.885927	0.866022	1.00704	0.71284	1.73927	0.884873	0.964489	1.01038	0.908896	0.787888	1.18543	0.870162	0.923547	1.08331	0.998667	0.997627	1.14296	1.04982	0.947774	1.0162	0.959871	1.02737	0.909099	0.909419	0.917792	0.944572	1.01099	0.9343
P36542	ATP synthase subunit gamma, mitochondrial	ATP5F1C	1.11168	0.916011	0.91041	0.868005	1.24759	1.04813	0.848471	0.890163	1.32275	1.1277	0.971626	1.19373	0.950642	0.982551	1.01654	0.964457	0.932249	0.668844	0.80872	0.948495	1.01813	1.04046	0.864553	0.740376	0.0922133	0.058676	1.02193	0.849154	1.20347
P36543	V-type proton ATPase subunit E 1	ATP6V1E1	0.969502	0.830609	0.461163	1.697	0.838775	0.475385	1.14727	1.34383	0.866596	1.30514	1.69758	0.478656	1.41031	0.783878	0.365935	1.83834	1.2149	0.326951	1.22198	0.929807	0.958904	1.00691	1.1064	0.842662	1	1	1.05007	1.15381	0.910086
P36551	Oxygen-dependent coproporphyrinogen-III oxidase, mitochondrial	CPOX	1.153	0.842222	0.843307	1.02745	0.969946	0.516313	0.965913	1.02852	1.15012	1.06924	1.22649	1.07887	0.986996	1.08469	1.12328	0.892197	0.995521	1.03069	0.89681	0.984157	0.944088	1.09493	0.959874	0.0672853	0.815506	0.0195584	1.15977	1.01672	1.1407
P36578	60S ribosomal protein L4	RPL4	1.04208	1.05938	0.844582	0.871959	1.17123	1.13286	0.848027	0.910411	1.22155	1.1735	0.918599	1.07068	0.992383	0.9529	0.961447	0.991984	0.958763	1.01364	0.848905	0.896783	1.01134	1.01159	0.942014	0.99673	0.329598	0.458804	1.00024	0.931449	1.07385
P36776	Lon protease homolog, mitochondrial	LONP1	0.933898	1.04509	0.958153	0.889656	1.25156	0.943465	0.868297	1.00792	1.14973	1.08136	0.863228	1.0378	1.07549	0.920364	1.03405	0.871855	1.06853	1.02683	0.879808	0.971605	1.00531	1.00205	0.963724	0.950658	1	0.671422	0.996758	0.958637	1.03977
P36871	Phosphoglucomutase-1	PGM1	0.952724	0.602247	0.70716	1.29396	1.20291	1.01972	0.954874	1.11569	0.980984	1.22459	0.859836	0.771588	1.09413	1.11235	1.11295	0.992441	1.05344	0.891198	0.980798	1.0477	0.981141	1.02924	0.993117	0.93035	0.873961	1	1.04903	1.01221	1.03638
P36873	Serine/threonine-protein phosphatase PP1-gamma catalytic subunit	PPP1CC	1.02819	1.00085	0.856523	1.00242	1.02217	1.16282	0.900596	0.908504	1.2245	1.0655	0.985273	1.21121	0.906728	0.961542	1.08958	0.863109	0.928563	0.98412	0.799584	0.93686	1.01184	1.03664	0.902447	0.662158	0.0599516	0.0733588	1.02451	0.891886	1.1487
P36915	Guanine nucleotide-binding protein-like 1	GNL1	0.995731	0.938535	0.829857	1.07784	1.0518	1.41506	1.08531	1.03497	1.11862	1.08718	0.818987	1.06476	0.897366	1.0481	1.0784	0.970491	0.907174	0.918795	0.634665	0.95387	1.06086	0.999132	0.876999	0.362153	0.0887184	0.167961	0.941814	0.826688	1.13926
P36955	Pigment epithelium-derived factor	SERPINF1	1.31468	1.4626	0.778183	1.0143	0.119132	0.911371	0.105157	0.0577095	1.99954	1.28203	0.133923	1.17833	1.28325	1.82284	0.632748	0.817549	1.11133	1.01068	0.613583	1.17577	0.862518	1.05552	0.945782	1	0.725569	0.983544	1.22377	1.09654	1.11603
P36957	Dihydrolipoyllysine-residue succinyltransferase component of 2-oxoglutarate dehydrogenase complex, mitochondrial	DLST	1.08624	1.08193	0.787382	1.10471	0.929788	1.14727	0.960029	0.985132	1.2247	1.11085	1.03983	0.926662	1.08433	0.955864	1.07341	0.868385	0.851248	0.947081	0.748697	0.930888	1.03413	1.03182	0.86926	0.963734	0.0120605	0.0112035	0.997768	0.84057	1.18701
P36969	Phospholipid hydroperoxide glutathione peroxidase	GPX4	1.8021	0.232267	1.13047	1.21366	0.706884	0.674859	1.32189	1.02674	1.09869	1.25202	0.830461	1.38079	0.567691	1.23084	1.6631	0.811768	0.969947	0.459496	0.590461	0.968589	1.02306	1.15415	0.760052	0.529746	0.21376	0.145789	1.12813	0.742919	1.51851
P37173	TGF-beta receptor type-2	TGFBR2	1.2658	0.706073	0.790979	0.262358	1.66868	1.47107	0.318707	0.246502	1.57772	0.253733	0.915356	0.982406	0.478715	1.56029	1.91813	1.00027	0.987575	1.03484	0.863139	1.05996	0.923099	1.01811	0.989158	1	1	0.905523	1.10292	1.07156	1.02926
P37198	Nuclear pore glycoprotein p62	NUP62	1.04829	1.18762	0.990214	0.928722	0.864259	0.952414	1.12025	1.01722	0.767126	1.01462	1.15614	1.25715	1.1816	0.827295	1.08095	0.675949	1.17512	1.2233	1.13252	0.816062	0.986235	1.08629	1.00459	0.519406	0.864525	0.729774	1.10145	1.01861	1.08133
P37268	Squalene synthase	FDFT1	0.953268	0.296044	1.05426	0.855076	1.62863	0.921349	0.809741	0.990127	1.35875	1.0452	0.704786	0.876932	0.783147	0.254985	1.39557	1.12586	1.00125	1.22822	0.916408	1.22081	0.98525	0.843438	1.09851	0.450943	0.591077	0.378259	0.856064	1.11496	0.767801
P37802	Transgelin-2	TAGLN2	1.04211	0.823374	1.27386	0.894164	0.370568	0.744891	1.11642	1.17497	0.582646	1.03658	0.754539	1.36864	1.18241	1.19006	1.50939	1.33817	0.661056	0.752849	1.17909	1.21078	0.891445	1.1736	1.02839	0.169159	0.384943	0.561135	1.31652	1.15362	1.14121
P37837	Transaldolase	TALDO1	1.06314	0.755983	0.865208	0.932027	1.22091	1.10184	0.938127	0.9058	1.22409	0.967413	0.818962	1.07191	0.975778	1.04039	1.09214	0.971585	0.853538	1.01549	0.962429	0.999574	1.00079	0.994431	0.960524	0.920916	0.737005	1	0.993644	0.959764	1.0353
P37840	Alpha-synuclein	SNCA	0.953594	1.01262	1.23461	0.836171	1.12772	0.829152	1.39436	0.335606	0.704748	0.971852	0.386448	1.22573	1.0228	1.70104	2.17293	0.956492	0.749497	1.04757	0.997233	0.817547	0.936509	1.2468	0.913667	0.358552	0.839088	0.579926	1.33133	0.975609	1.36461
P38117	Electron transfer flavoprotein subunit beta	ETFB	1.17421	0.812845	0.862065	1.09153	0.708413	0.987177	1.02664	0.869313	1.24449	1.06734	1.01477	1.09237	0.938344	1.06445	1.12367	1.01536	0.796343	0.918413	0.852221	1.04777	0.975187	1.05016	0.926022	0.357741	0.495476	0.0961359	1.07688	0.949584	1.13405
P38159	RNA-binding motif protein, X chromosome	RBMX	1.01387	0.539765	0.815291	0.914711	1.31229	1.06722	0.963127	0.910059	1.13431	0.67408	0.410779	1.23411	0.875217	0.969929	1.87059	1.27917	0.582938	0.693969	0.946706	1.32878	0.963405	1.00578	0.966312	1	0.984891	1	1.04399	1.00302	1.04085
P38606	V-type proton ATPase catalytic subunit A	ATP6V1A	1.06545	0.870179	0.920756	0.934848	1.20585	0.871305	0.927935	0.889127	1.22654	1.04276	1.01409	0.988716	0.88362	0.995987	1.11512	0.966117	0.934519	1.00678	1.00537	0.9542	0.990221	1.00671	0.973398	0.758295	1	0.930604	1.01666	0.983011	1.03423
P38646	Stress-70 protein, mitochondrial	HSPA9	1.00044	0.997336	0.856557	0.93675	1.23742	1.01056	0.97503	0.839369	1.12102	1.03672	0.924768	1.01798	0.93646	0.981824	1.0552	0.931843	0.886064	1.00224	1.25934	0.936033	0.997164	0.99216	1.0031	1	0.934859	1	0.994981	1.00596	0.98909
P38919	Eukaryotic initiation factor 4A-III	EIF4A3	1.1118	0.839632	0.946378	1.05139	1.46497	1.04555	0.62496	0.874016	1.30237	1.22273	0.775764	1.09646	1.05005	0.880634	1.029	0.927491	0.948345	0.904933	0.693199	0.953981	1.02901	1.00911	0.88559	0.843079	0.205958	0.382983	0.98066	0.860625	1.13947
P39019	40S ribosomal protein S19	RPS19	0.981048	1.13378	0.762349	1.12474	0.625214	0.767932	1.32941	1.10244	1.15092	1.23766	1.03553	1.05977	0.635899	1.0337	1.77573	0.718543	0.661321	0.468434	1.09128	1.07669	0.997537	1.12972	0.803253	0.414538	0.245554	0.293076	1.1325	0.805236	1.40643
P39023	60S ribosomal protein L3	RPL3	1.10217	0.643864	0.912447	1.19487	1.04391	0.949839	0.996508	0.702083	1.37868	1.08613	0.938839	1.07688	0.801232	1.14752	0.930969	0.965996	0.877761	0.842556	0.813665	1.1077	0.991596	0.996927	0.921536	0.951781	0.648187	0.880027	1.00538	0.929346	1.08181
P39060	Collagen alpha-1(XVIII) chain	COL18A1	1.12973	0.8861	0.89241	1.05111	1.14401	1.19786	0.729301	0.564762	1.34671	1.19792	0.982329	0.905962	1.003	0.962816	0.793051	1.18572	0.987099	0.895282	0.886614	0.955749	0.993555	0.97418	0.982092	1	1	0.911707	0.980499	0.988462	0.991944
P39656	Dolichyl-diphosphooligosaccharide--protein glycosyltransferase 48 kDa subunit	DDOST	0.719275	1.08339	0.996459	0.846122	1.29049	1.28517	0.845968	0.916472	1.05168	1.16895	0.905611	0.979968	0.915319	1.228	0.851947	1.04167	0.862689	1.19355	0.824727	0.970433	1.00389	1.0083	0.978613	0.959074	1	1	1.00439	0.974819	1.03034
P39748	Flap endonuclease 1	FEN1	1.25424	0.663977	0.848268	1.03752	0.800925	1.13959	0.559314	0.890271	1.52199	1.23193	0.843587	1.05219	1.13249	0.92064	1.18013	0.999206	0.880674	0.841212	0.542229	1.06881	0.968455	1.06016	0.866426	0.63297	0.429972	0.24576	1.09469	0.894647	1.2236
P40121	Macrophage-capping protein	CAPG	1.09786	0.945849	0.936562	0.940909	0.693962	1.06677	1.15086	0.658396	1.14486	0.838977	0.854771	1.22889	0.818231	1.02823	1.33492	1.11533	0.94197	1.0131	1.00342	1.02063	0.959559	1.01734	1.01889	0.860624	1	0.985977	1.06021	1.06183	0.998476
P40123	Adenylyl cyclase-associated protein 2	CAP2	2.03614	0.536291	0.80135	0.806155	2.2573	0.760437	0.913008	0.67456	0.853974	0.936803	1.06292	0.68273	0.586739	1.28985	0.926526	0.925622	1.15071	0.900387	0.776406	1.13406	1.07102	0.914262	0.977437	1	0.657326	0.892923	0.853633	0.912619	0.935366
P40222	Alpha-taxilin	TXLNA	1.20151	0.679342	0.78215	1.68566	0.425149	1.22971	1.11327	1.16362	1.03602	1.09894	1.26801	0.993194	1.16757	0.978633	1.24238	1.01681	0.587717	0.530706	1.08468	0.839456	1.03516	1.12479	0.811875	0.482332	0.251532	0.0561948	1.08658	0.7843	1.38542
P40227	T-complex protein 1 subunit zeta	CCT6A	1.1225	0.962574	1.01018	0.829335	1.24013	1.21835	0.959556	0.698848	1.09647	1.06629	0.958916	0.851681	1.05645	1.0604	0.971456	0.928316	1.05945	0.980866	1.07187	0.879947	1.01533	0.994199	0.984089	1	1	0.829558	0.97919	0.969233	1.01027
P40261	Nicotinamide N-methyltransferase	NNMT	1.14889	0.88528	0.967439	1.02693	0.926993	0.896699	0.853472	1.03484	1.03098	0.919351	0.886782	1.12598	1.09126	1.10127	1.09708	0.971776	0.922485	1.11938	0.962512	0.999815	0.974614	1.03695	0.995193	0.677579	0.633548	0.62718	1.06396	1.02111	1.04196
P40306	Proteasome subunit beta type-10	PSMB10	0.923059	0.744811	0.768441	0.835305	1.27256	1.12901	0.67867	0.797289	1.41575	0.967539	0.900527	1.2399	1.03204	0.8708	1.32083	0.883214	0.874075	0.950225	0.97076	1.00472	0.951655	1.05527	0.936599	0.524216	0.861773	0.408141	1.10888	0.984179	1.12671
P40429	60S ribosomal protein L13a	RPL13A	1.23493	0.896595	1.18662	1.11729	0.767557	0.847624	0.929922	0.857726	1.17054	1.1374	0.799495	1.19818	0.893564	1.04772	1.02012	0.942386	0.825538	1.10082	0.78546	1.03499	1.00098	1.01608	0.93784	0.849846	0.641284	1	1.01509	0.936925	1.08342
P40616	ADP-ribosylation factor-like protein 1	ARL1	1.38876	0.589939	0.700898	0.603131	2.74046	1.52981	0.15894	1.08899	2.38007	0.269488	0.364057	0.75266	0.34191	1.26001	0.733678	0.0942642	0.430605	1.75841	0.566942	0.933454	1.24233	0.6203	0.756735	0.187746	0.324179	0.649485	0.499303	0.609124	0.819706
P40763	Signal transducer and activator of transcription 3	STAT3	1.00718	0.94018	0.835281	0.832239	1.32222	1.16224	0.861391	1.13305	1.19483	0.948318	0.926628	0.902435	0.971615	0.847208	1.08338	1.01973	0.759666	1.04263	0.791103	1.11191	1.03207	0.946597	0.94501	0.602111	0.486939	0.982436	0.917183	0.915645	1.00168
P40925	Malate dehydrogenase, cytoplasmic	MDH1	1.15641	0.743669	0.966327	1.03167	1.12578	0.983924	1.00064	0.927428	1.22862	0.929733	0.84484	1.08184	0.976503	1.05369	1.02103	0.921033	0.887177	0.933517	0.919858	1.01885	1.01827	0.984608	0.936086	0.554008	0.357909	0.351674	0.966938	0.919288	1.05183
P40926	Malate dehydrogenase, mitochondrial	MDH2	1.02105	1.02739	0.916058	0.979757	1.19987	1.08163	0.987046	0.873498	1.13005	1.01549	0.967836	1.0529	0.993646	1.0176	0.977124	0.92424	0.950816	1.02273	0.956274	0.887475	1.02404	1.0041	0.948307	0.568464	0.101493	0.115222	0.980529	0.926046	1.05883
P40937	Replication factor C subunit 5	RFC5	1.19277	0.929722	0.895325	0.754315	1.25834	0.89131	1.13882	1.03572	1.02199	0.997243	0.923423	0.899103	1.00082	1.15817	0.903466	1.08386	0.706382	1.1448	1.16725	0.937594	1.01315	0.980371	1.00798	1	0.956056	1	0.96765	0.994898	0.972613
P40939	Trifunctional enzyme subunit alpha, mitochondrial	HADHA	1.00476	0.91657	0.886188	1.08147	1.20049	1.15505	0.920492	0.740875	1.33297	0.963587	0.883209	1.10486	0.935177	0.957671	1.03688	1.0285	0.921082	0.846804	0.880244	0.935073	1.02654	0.980231	0.922341	0.48643	0.385701	0.27572	0.954887	0.898495	1.06276
P40967	Melanocyte protein PMEL	PMEL	0.504658	1.56781	0.521868	0.491438	2.30292	0.822223	0.656086	0.268436	1.03692	0.621202	0.72922	1.88324	1.83398	1.90805	1.41633	1.52857	0.486039	0.447447	0.708975	0.613833	0.90804	1.39867	0.756973	0.188198	0.586392	0.147488	1.54032	0.833634	1.84772
P41091	Eukaryotic translation initiation factor 2 subunit 3	EIF2S3	1.01073	1.19179	0.909255	1.03023	1.03745	1.08623	1.04986	1.12737	1.08284	1.10129	0.992783	0.898447	1.10709	0.955974	1.0497	0.875714	0.905582	0.878478	0.855075	0.88563	1.05842	1.01755	0.880096	0.32213	4.93003e-05	0.00293044	0.961386	0.83152	1.15618
P41214	Eukaryotic translation initiation factor 2D	EIF2D	0.952025	1.03492	0.856669	0.592065	1.28095	1.46993	0.782853	0.964857	1.56956	0.446348	0.455236	1.38955	0.867854	1.15093	1.3245	0.279477	1.28777	0.722463	0.902124	1.05018	1.05598	0.939069	0.848403	0.811715	0.833679	0.686983	0.889285	0.803426	1.10687
P41226	Ubiquitin-like modifier-activating enzyme 7	UBA7	0.766251	0.882554	0.545268	1.45585	1.86732	1.43145	1.46849	0.35479	0.660025	0.817852	1.88286	0.281488	0.976026	0.548786	1.01945	0.3141	0.828069	1.56707	1.74132	0.965485	1.048	0.921076	1.08321	0.952297	0.90304	1	0.878891	1.0336	0.850323
P41227	N-alpha-acetyltransferase 10	NAA10	1.22671	0.529108	1.10616	1.03162	0.530055	1.54692	1.01904	0.900123	1.12212	0.131667	0.703149	1.16949	0.998057	1.23609	1.78476	1.15186	0.709179	0.604412	0.903578	1.23689	1.00132	1.00387	0.921184	0.991335	1	1	1.00255	0.919971	1.08976
P41240	Tyrosine-protein kinase CSK	CSK	0.984772	1.07708	0.894648	0.995362	1.25916	1.24794	0.839786	1.07441	1.12657	0.850814	0.971541	0.877468	1.07911	1.12442	0.895063	0.957109	0.706229	1.12861	0.935832	0.923756	1.05553	0.966403	0.930306	0.259568	0.365266	0.634796	0.915566	0.881368	1.0388
P41250	Glycine--tRNA ligase	GARS	1.09713	0.883172	0.897184	1.06714	1.27218	1.11245	0.768759	0.907308	1.19623	1.13098	0.751917	1.08959	1.00881	0.974418	0.907367	1.06876	0.957261	0.954652	0.898742	0.929866	1.02239	0.97718	0.961856	0.818434	0.956471	0.793877	0.955777	0.940789	1.01593
P41252	Isoleucine--tRNA ligase, cytoplasmic	IARS	1.09491	1.02746	0.860953	0.874209	1.24738	1.0456	0.920407	1.0739	1.09165	0.872541	1.00758	0.964006	1.0759	1.12401	0.947222	0.940721	0.946686	0.982853	0.938725	0.935822	1.02627	0.998543	0.948961	0.599977	0.22391	0.282442	0.972979	0.924667	1.05225
P41743	Protein kinase C iota type	PRKCI	1.22148	1.39714	0.935295	0.85356	1.59898	0.885123	0.901416	0.273123	1.09939	1.37031	0.984816	1.08527	1.09422	0.383657	1.1284	1.10945	0.936295	0.876517	0.927753	0.919211	1.01839	1.00778	0.953845	0.951645	1	1	0.989582	0.936621	1.05654
P42025	Beta-centractin	ACTR1B	0.871466	1.0174	1.44023	1.06007	1.06837	1.0519	0.607409	0.44133	1.39663	1.14527	0.760276	1.12302	1.0422	0.813351	0.729725	1.31993	0.671471	0.839623	1.1218	1.04096	0.994978	0.93564	0.998754	0.960559	0.979407	1	0.940363	1.0038	0.936807
P42126	Enoyl-CoA delta isomerase 1, mitochondrial	ECI1	1.0758	1.19426	0.95862	0.79426	0.91725	0.868077	0.902865	0.928973	1.09375	1.0339	0.99494	0.999255	0.980512	1.13983	1.18469	0.959433	0.936191	1.11192	1.04944	0.891146	0.970428	1.05552	0.989626	0.355236	0.725389	0.304043	1.08768	1.01978	1.06658
P42166	Lamina-associated polypeptide 2, isoform alpha	TMPO	0.617136	0.609435	1.02712	1.1115	1.40718	1.27855	0.934813	0.773348	1.47832	0.528494	0.583316	0.712884	0.515574	1.31588	1.06999	1.18531	0.967689	1.07606	1.00173	1.16368	1.02638	0.787688	1.0789	0.238243	0.637011	0.151745	0.767445	1.05117	0.730088
P42224	Signal transducer and activator of transcription 1-alpha/beta	STAT1	1.19994	0.80812	0.841333	0.789297	1.54054	1.22438	0.656667	0.924621	1.02945	1.22158	0.761853	1.02266	1.15118	1.08611	0.97054	1.02426	1.13629	0.987582	0.757538	0.918302	1.00159	1.03565	0.964795	0.752457	1	1	1.03401	0.96326	1.07344
P42226	Signal transducer and activator of transcription 6	STAT6	1.64791	0.935953	1.07292	0.876605	1.42124	0.455021	0.886456	0.159905	0.822679	1.08001	0.448606	1.2445	1.92469	0.434001	1.26882	0.864684	1.37038	1.27134	0.654148	1.16873	0.919854	1.06677	1.06586	0.857419	1	0.99707	1.15972	1.15872	1.00086
P42285	Exosome RNA helicase MTR4	MTREX	1.04153	0.668912	0.754186	1.0627	1.39799	1.12133	0.831274	0.665328	1.47328	1.11326	1.2343	0.80612	0.826258	1.10618	1.06598	0.888273	0.722099	0.870175	0.805911	1.03582	1.00184	1.02535	0.864455	0.839172	0.32073	0.216249	1.02347	0.862871	1.18612
P42331	Rho GTPase-activating protein 25	ARHGAP25	0.980368	1.51334	0.711803	0.704077	1.39277	0.892389	0.932964	0.901322	1.25969	1.31978	0.67515	0.907336	0.772366	1.47109	1.13134	0.70967	1.11082	0.937781	0.86166	0.777299	1.03208	1.04618	0.879445	0.925812	0.574855	0.360677	1.01366	0.852109	1.18959
P42345	Serine/threonine-protein kinase mTOR	MTOR	1.15194	0.734776	0.859139	0.84103	1.12911	0.974164	0.793077	1.09487	1.24955	0.855309	0.951634	0.934974	0.952011	1.03887	0.904091	1.1618	0.885085	1.207	0.928977	1.05152	0.980851	0.939482	1.04688	0.514304	0.64057	0.330436	0.957823	1.06731	0.897414
P42356	Phosphatidylinositol 4-kinase alpha	PI4KA	1.18076	1.11682	1.12833	1.25664	1.25707	1.45282	0.132486	1.06906	1.60784	1.12686	0.553948	0.921256	0.341522	1.00543	0.995869	1.11124	0.270591	0.990892	0.948963	0.961892	1.13354	0.824146	0.856716	0.290707	0.244604	0.857057	0.727058	0.755791	0.961983
P42566	Epidermal growth factor receptor substrate 15	EPS15	0.989894	0.883911	0.934607	0.842244	1.06173	1.14144	1.09835	1.01372	0.972257	0.826698	1.07869	0.98715	1.0296	1.03166	1.06117	1.06127	1.02087	1.01814	1.14223	0.916054	0.993129	1.00249	1.03171	0.841727	1	0.828013	1.00943	1.03885	0.97168
P42574	Caspase-3	CASP3	0.97718	0.850822	0.945935	0.959841	1.06948	1.08006	0.978846	0.937094	1.35988	1.04248	0.790121	0.934978	0.986669	0.934987	1.29338	0.83076	0.881352	0.934952	0.88518	0.983061	1.01768	0.997102	0.903061	0.794603	0.135789	0.287685	0.979777	0.88737	1.10414
P42704	Leucine-rich PPR motif-containing protein, mitochondrial	LRPPRC	1.03389	1.02412	0.876088	0.932193	1.26845	1.13104	0.898416	0.887111	1.20666	1.07301	0.858022	0.969254	0.994283	1.02275	0.958569	1.01506	0.849556	1.02345	0.896272	0.937575	1.02866	0.979314	0.944382	0.554013	0.448323	0.409375	0.952026	0.918068	1.03699
P42765	3-ketoacyl-CoA thiolase, mitochondrial	ACAA2	1.01395	0.936139	0.838254	0.958785	1.23625	0.97347	0.929186	0.888065	1.18967	0.683584	0.873335	1.03242	0.962865	1.01976	1.22773	1.01757	0.885088	1.05979	0.998354	1.04303	0.995974	0.966617	1.00077	1	0.925381	1	0.970524	1.00481	0.965876
P42785	Lysosomal Pro-X carboxypeptidase	PRCP	1.14024	1.30587	0.828302	1.08167	1.27943	1.09479	0.783597	1.18669	1.04942	0.961921	1.0105	0.839329	0.852372	0.883293	0.985754	0.827324	0.986095	1.08545	1.02734	0.870596	1.08333	0.922195	0.959362	0.0696873	0.159801	0.484818	0.851256	0.885564	0.961258
P42892	Endothelin-converting enzyme 1	ECE1	1.0158	1.06532	0.987674	0.986064	1.07255	1.21964	0.855636	0.971586	1.02426	1.05633	0.922624	0.991263	0.944698	0.791153	0.997346	1.03766	0.869922	1.08823	1.09259	0.992693	1.02206	0.950569	1.01622	0.424884	0.904631	0.330404	0.930053	0.994285	0.935399
P43007	Neutral amino acid transporter A	SLC1A4	0.305968	0.160014	0.167568	0.111379	3.07895	0.23662	0.441562	1.31458	1.86298	2.0011	0.132783	0.163807	0.0618203	1.4613	1.36064	1.62118	0.12394	0.51175	0.990426	2.01433	0.853291	0.863575	1.05233	0.982199	1	1	1.01205	1.23325	0.820635
P43034	Platelet-activating factor acetylhydrolase IB subunit alpha	PAFAH1B1	1.08994	0.861441	0.861799	1.02736	1.33286	1.07827	0.859862	0.853829	1.36426	1.05362	0.785356	1.01744	0.952292	0.966086	0.988222	0.934091	0.80452	0.925015	0.910206	0.98464	1.03662	0.960502	0.911694	0.3116	0.282111	0.438918	0.926567	0.879484	1.05354
P43121	Cell surface glycoprotein MUC18	MCAM	1.00068	1.04325	0.912981	0.985787	1.04416	1.17665	0.826509	0.852972	1.02757	1.08879	1.03015	1.00273	0.956643	1.06258	0.963189	1.04623	0.863148	1.09482	1.03631	0.978638	0.985618	1.01735	1.00383	1	1	0.74731	1.03219	1.01848	1.01347
P43155	Carnitine O-acetyltransferase	CRAT	0.757841	0.904068	0.731759	0.875506	1.20927	0.908924	0.959408	1.13537	1.22759	1.154	0.0544721	1.51915	1.223	1.03528	1.14243	1.26802	0.857375	1.3464	0.921338	0.770604	0.967748	1.02139	1.03275	1	1	0.9587	1.05543	1.06717	0.989002
P43243	Matrin-3	MATR3	1.08826	1.04003	0.949466	0.991786	0.814588	1.04878	0.967618	0.99008	0.994804	1.05825	0.979243	1.01051	1.19152	0.964607	1.17496	0.967684	1.02157	0.98037	0.798174	0.986447	0.987267	1.06318	0.950849	0.163513	0.410995	0.162612	1.07689	0.963112	1.11814
P43246	DNA mismatch repair protein Msh2	MSH2	1.0196	0.97398	0.748585	1.01581	1.30025	0.949128	0.592886	1.12336	1.36417	1.06657	0.93406	0.664674	1.07473	1.11932	1.03116	1.01922	0.9522	0.943617	0.820078	0.961212	1.00975	0.981753	0.939265	0.78057	1	0.828664	0.972271	0.930193	1.04524
P43304	Glycerol-3-phosphate dehydrogenase, mitochondrial	GPD2	1.10683	0.924832	0.91675	0.903531	1.42984	1.24646	0.697775	0.865731	1.12181	1.0865	1.00901	1.08082	0.937934	0.80826	1.04896	1.02307	0.970985	1.09592	0.789172	0.906993	1.02373	0.995249	0.957227	0.729469	1	0.826159	0.97218	0.935039	1.03972
P43307	Translocon-associated protein subunit alpha	SSR1	0.942659	1.20222	1.05848	0.753742	0.590767	1.13401	0.772715	0.883032	0.848057	1.33934	1.09239	1.10932	1.14503	1.12959	0.893103	1.24723	0.87235	1.03711	1.09984	1.00048	0.909521	1.11813	1.0514	0.0706377	0.167539	0.404961	1.22936	1.15599	1.06347
P43378	Tyrosine-protein phosphatase non-receptor type 9	PTPN9	1.30653	0.723419	1.44167	1.3769	0.925988	0.210758	1.50467	0.965043	1.28753	0.216087	1.81211	1.02776	0.238961	0.535615	0.506027	0.457813	1.16056	0.942724	1.43531	1.3185	1.0825	0.72276	1.06298	0.581248	0.924992	0.369247	0.667676	0.981969	0.679936
P43490	Nicotinamide phosphoribosyltransferase	NAMPT	0.972227	0.939255	0.896099	0.975343	1.18639	1.06123	0.986361	1.0022	1.08186	0.953273	0.920473	1.06466	1.02817	1.06996	1.00263	0.930279	0.914527	1.09029	0.924084	0.959404	1.01122	1.00653	0.963717	0.896337	0.768913	0.41071	0.995363	0.953025	1.04442
P43686	26S proteasome regulatory subunit 6B	PSMC4	0.96297	0.790531	0.920569	1.03347	1.1251	0.915853	0.985933	0.912846	0.968155	0.948467	0.837002	1.19667	1.02109	0.899386	1.2484	0.947346	1.13202	1.13451	1.1157	0.967913	0.95727	1.02517	1.0595	0.504448	0.154775	0.645015	1.07093	1.10679	0.967599
P43897	Elongation factor Ts, mitochondrial	TSFM	1.21969	0.963478	1.09836	1.14673	0.815351	1.00572	0.575338	1.01363	1.07313	0.965457	1.15765	0.922663	1.08802	1.12746	0.840033	1.24108	1.07227	0.943738	0.711417	0.972829	0.990158	1.01688	0.988267	1	0.984993	1	1.02699	0.99809	1.02895
P45844	ATP-binding cassette sub-family G member 1	ABCG1	1.35082	0.719154	0.8131	1.12702	1.90852	0.462821	1.81082	0.327916	0.733431	0.420539	1.06332	1.55368	1.62196	1.4977	0.712057	0.932357	0.596644	1.28293	0.989046	0.671368	1.02818	1.14488	0.894468	0.656523	0.799223	0.824445	1.1135	0.869955	1.27995
P45954	Short/branched chain specific acyl-CoA dehydrogenase, mitochondrial	ACADSB	3.73903	0.379654	0.692353	0.336629	2.05426	1.40404	1.28816	0.888572	0.310019	0.984571	1.34687	1.77711	0.405217	0.800538	0.307505	1.03198	1.34032	0.678671	0.96005	0.482213	1.23252	0.93697	0.898646	0.718602	1	0.880356	0.760204	0.72911	1.04265
P45974	Ubiquitin carboxyl-terminal hydrolase 5	USP5	0.897145	0.877589	0.898914	0.837734	1.36231	1.01159	0.968268	1.03522	1.10562	0.877377	0.878786	0.944365	1.16286	1.08167	0.964032	1.07115	0.966346	1.06124	1.01578	0.938189	0.999377	0.984848	1.01054	1	0.844269	1	0.985462	1.01117	0.974575
P45985	Dual specificity mitogen-activated protein kinase kinase 4	MAP2K4	0.864546	0.702924	1.03339	1.16568	0.983551	0.550953	1.71859	0.659711	1.3092	0.876517	1.01738	1.27364	0.905287	1.03074	1.30261	1.2575	0.648938	0.596512	0.683584	1.05477	0.998728	1.0677	0.848262	0.613027	0.563699	0.414297	1.06906	0.849343	1.25869
P46060	Ran GTPase-activating protein 1	RANGAP1	1.00695	0.787436	0.924261	0.972446	1.36111	1.16435	0.821331	0.781234	1.38445	1.07139	0.806767	1.05012	0.953242	1.10534	0.958619	0.845131	0.900918	1.02785	0.663722	1.01444	1.02262	0.990913	0.890411	0.710559	0.555651	0.293175	0.968995	0.870716	1.11287
P46063	ATP-dependent DNA helicase Q1	RECQL	1.15376	0.901572	0.911597	0.877408	1.32042	1.10273	0.743003	1.01976	1.21448	1.11772	0.818697	1.37748	1.06691	0.860887	0.817253	0.969202	0.938097	0.955013	0.751197	0.934163	1.02719	1.00982	0.909535	0.866275	0.333568	0.441626	0.983091	0.885456	1.11026
P46087	Probable 28S rRNA (cytosine(4447)-C(5))-methyltransferase	NOP2	1.16991	0.904601	0.773183	1.08677	0.981792	1.0555	1.01243	0.767486	1.42601	1.12053	0.945853	0.861579	1.10842	0.95042	1.02984	0.927022	0.84056	0.797592	0.928123	0.943183	1.01974	1.00277	0.887296	0.823235	0.118862	0.0982627	0.983361	0.870117	1.13015
P46108	Adapter molecule crk	CRK	1.39837	1.37326	0.63631	1.11112	0.409925	0.614103	0.833671	1.5933	0.845187	1.38802	0.880338	1.0685	1.10277	1.2362	0.985283	1.05927	0.567527	0.608379	1.42479	1.00924	0.979472	1.11019	0.933842	0.576405	0.815609	0.870951	1.13345	0.953414	1.18884
P46109	Crk-like protein	CRKL	1.32203	1.05475	1.23877	1.23109	0.716079	0.795619	1.21019	1.14204	0.768927	0.948479	1.03792	1.18477	0.908035	1.16599	1.08647	1.05963	0.727152	0.848045	0.979611	0.902735	1.05328	1.05528	0.903435	0.981402	0.176546	0.139537	1.0019	0.857737	1.16807
P46199	Translation initiation factor IF-2, mitochondrial	MTIF2	1.06635	1.34689	0.190534	1.13185	1.58411	1.39635	0.258883	0.637538	1.46628	1.13986	1.18712	1.46815	1.05532	1.23433	0.342447	0.472587	1.02988	1.77093	0.696974	0.528673	1.00875	1.0712	0.899807	0.778876	1	1	1.06191	0.891999	1.19048
P46379	Large proline-rich protein BAG6	BAG6	1.20052	1.04675	0.952889	0.76842	1.4664	1.6736	0.636604	0.852382	1.17178	1.10001	0.837247	0.655669	1.10865	0.870234	0.777729	0.893382	1.06588	0.996084	0.847818	0.953091	1.08548	0.891589	0.951251	0.429004	0.369242	0.449098	0.821376	0.87634	0.93728
P46459	Vesicle-fusing ATPase	NSF	1.04958	0.995436	0.869104	0.835852	1.41442	1.24892	0.803415	0.874259	1.26569	1.06842	0.794526	1.05199	0.984319	0.974548	0.993489	0.942767	0.846775	0.982578	0.816788	0.96072	1.03963	0.977883	0.909925	0.445249	0.333844	0.270123	0.940607	0.87524	1.07468
P46776	60S ribosomal protein L27a	RPL27A	1.36197	1.09388	0.887369	1.18323	0.734615	1.15029	1.18733	0.970905	0.816008	1.24032	0.828843	0.923072	0.694167	1.30783	1.19829	0.923225	0.708436	0.749437	1.01633	1.10422	1.04284	1.03209	0.900329	0.925809	0.457954	0.425092	0.989685	0.86334	1.14634
P46777	60S ribosomal protein L5	RPL5	1.26726	1.06655	1.11055	1.11532	1.21197	1.15561	0.493219	0.908689	1.37678	1.10706	0.817545	1.163	1.05143	0.917352	1.05968	0.794599	1.01034	1.10301	0.479324	0.706966	1.07844	1.01934	0.818848	0.53802	0.193835	0.152738	0.945204	0.759291	1.24485
P46778	60S ribosomal protein L21	RPL21	1.30079	1.06837	0.775682	1.26533	1.05234	0.286639	1.4033	1.04249	1.28288	1.21735	0.594772	1.07667	0.847463	0.751672	1.0187	1.22076	0.762764	0.665596	1.032	1.02578	1.05309	0.917771	0.941379	1	0.662988	0.853028	0.871501	0.893919	0.974922
P46781	40S ribosomal protein S9	RPS9	1.10316	0.914124	0.959856	1.09697	0.699597	0.864119	0.987094	0.908778	1.25673	1.20407	1.13369	1.02606	0.976981	1.01767	0.960176	0.919354	0.89826	0.938272	0.800638	1.03883	0.976715	1.05311	0.91907	0.358197	0.363584	0.0713384	1.07822	0.940981	1.14584
P46782	40S ribosomal protein S5	RPS5	0.980169	1.5634	1.08245	1.06933	0.31722	0.485467	0.519096	0.632553	0.706617	1.31876	1.41145	0.82558	1.31676	1.28015	1.05533	1.30824	1.15408	1.23629	0.502156	1.26413	0.817367	1.20134	1.09298	0.0647211	0.232046	0.50729	1.46977	1.3372	1.09914
P46821	Microtubule-associated protein 1B	MAP1B	1.09058	0.934527	1.0249	0.972234	1.1828	0.973499	1.036	0.93481	1.0573	1.12903	0.858093	0.95501	0.948952	0.973691	1.04891	0.992361	1.0113	0.886994	0.839179	1.04626	1.02296	0.985614	0.955218	0.600454	0.432616	0.553483	0.96349	0.933777	1.03182
P46926	Glucosamine-6-phosphate isomerase 1	GNPDA1	0.957514	1.66598	0.948686	1.03859	1.22537	0.859298	0.909573	0.805052	1.20678	1.17644	0.753731	1.0452	0.952981	1.01095	0.933755	0.879003	0.911906	0.975823	0.8802	0.828196	1.06854	0.978843	0.895025	0.379376	0.203087	0.257797	0.916059	0.837617	1.09365
P46934	E3 ubiquitin-protein ligase NEDD4	NEDD4	0.548447	1.73154	0.98315	0.979074	1.37426	1.38755	0.329248	1.52872	1.07679	0.965201	1.39603	0.311286	0.714499	1.09125	0.635348	1.25095	0.956242	0.899812	1.02247	0.870662	1.10431	0.85227	1.00003	0.70079	0.515944	0.544859	0.771767	0.905568	0.852246
P46939	Utrophin	UTRN	0.889774	0.946753	0.804627	0.99871	1.25294	1.12015	0.934688	0.879791	1.0819	0.973517	1.11253	0.927982	1.03252	0.969552	1.03209	1.00699	1.06342	1.05673	0.972692	0.93038	0.989925	1.00803	1.00604	1	1	0.953385	1.01829	1.01628	1.00198
P46940	Ras GTPase-activating-like protein IQGAP1	IQGAP1	1.08057	0.981604	0.911746	0.94914	1.25537	1.13254	0.92869	1.04717	1.11906	0.999523	0.852734	1.05307	1.02728	0.990135	0.92484	0.987199	0.903165	1.0133	0.900814	0.911498	1.0451	0.974596	0.943196	0.212063	0.0910491	0.388989	0.93254	0.902495	1.03329
P46976	Glycogenin-1	GYG1	1.15486	0.718347	1.04807	1.37565	0.926008	0.815131	1.35014	0.882396	0.941243	1.01761	1.16034	1.01908	0.720517	1.15765	0.94425	1.00392	1.10111	0.762085	0.797582	1.08138	1.02354	1.00324	0.949215	0.832784	1	0.831509	0.980169	0.927385	1.05692
P46977	Dolichyl-diphosphooligosaccharide--protein glycosyltransferase subunit STT3A	STT3A	0.983839	1.04716	1.09668	0.864443	1.05108	1.28214	0.36142	1.18969	1.29673	1.35715	0.832076	0.923812	0.756605	0.861775	0.922889	1.1659	0.760675	0.886157	0.614241	1.22441	1.01924	0.942384	0.930276	0.794994	1	0.928421	0.924594	0.912714	1.01302
P47755	F-actin-capping protein subunit alpha-2	CAPZA2	1.16286	0.917444	1.05992	0.96238	1.18639	1.09322	0.96269	1.04669	1.01489	0.744584	0.82832	1.0772	1.14378	0.979436	0.964402	1.00479	0.893864	1.09855	1.15102	0.846347	1.04516	0.956287	0.998915	0.539196	0.676725	0.589177	0.914963	0.955749	0.957326
P47756	F-actin-capping protein subunit beta	CAPZB	1.11276	1.00918	0.973125	1.15823	0.827734	0.899843	0.987923	1.01629	1.05923	0.983646	1.02499	1.01171	1.06856	1.01049	1.10451	0.939552	1.0258	0.867021	0.837705	1.01123	1.00492	1.03399	0.936262	0.432124	0.245047	0.0844855	1.02892	0.931675	1.10438
P47895	Aldehyde dehydrogenase family 1 member A3	ALDH1A3	1.01196	0.670207	1.14372	1.17496	1.40013	1.00364	0.53227	1.15373	1.38481	1.66309	0.729851	1.58313	1.49103	1.12234	0.643152	0.309774	0.984596	0.758669	0.698579	0.577772	1.05283	1.20543	0.665878	0.434233	0.0430186	0.0310764	1.14495	0.632467	1.81029
P47897	Glutamine--tRNA ligase	QARS	1.02295	0.872931	0.88768	1.01379	1.34908	1.17799	0.783247	0.983551	1.24273	1.02905	0.895076	1.09718	0.976831	0.863393	1.09761	0.941741	0.907891	0.946279	0.767887	0.9502	1.0371	0.993189	0.9028	0.537124	0.195011	0.141499	0.957656	0.8705	1.10012
P47985	Cytochrome b-c1 complex subunit Rieske, mitochondrial	UQCRFS1	1.11916	2.60025	0.0514745	0.483693	0.759255	1.23766	0.117732	2.02284	0.921799	1.37193	0.27357	1.1668	1.00755	0.827906	0.934531	1.23578	1.28362	0.831695	1.18913	0.820915	1.03487	0.93038	1.07223	1	0.896018	1	0.899029	1.0361	0.867707
P48047	ATP synthase subunit O, mitochondrial	ATP5PO	1.25734	1.35513	0.974382	1.07527	0.530018	0.697854	0.801013	1.10543	0.951112	1.25271	1.17775	1.16673	1.24021	0.985284	0.952601	1.04896	1.0042	1.12644	1.04674	0.649854	0.97195	1.12922	0.975238	0.187212	0.977003	0.352779	1.1618	1.00338	1.15789
P48059	LIM and senescent cell antigen-like-containing domain protein 1	LIMS1	1.16487	1.22662	0.834735	0.962458	0.88591	0.950336	0.975542	0.939691	1.15269	1.00943	0.865019	0.990484	1.12674	1.08654	0.921031	0.889521	1.1128	1.00497	0.909474	0.919227	1.01032	0.999875	0.967198	0.856018	1	0.818707	0.989666	0.957322	1.03379
P48147	Prolyl endopeptidase	PREP	0.90622	0.787541	1.006	0.856599	1.29378	1.14732	0.829616	1.14683	1.26061	0.807443	0.951511	0.840579	1.31626	0.673459	1.01269	0.910365	1.19867	0.895382	0.947155	0.975678	1.02606	0.933657	0.98545	1	0.611771	0.90473	0.909946	0.960424	0.947442
P48163	NADP-dependent malic enzyme	ME1	1.36209	0.838648	1.38469	0.682993	1.35937	1.84721	1.50196	0.800163	0.493009	1.32243	0.787804	0.50667	1.03193	1.4027	0.980208	0.731815	1.64716	0.491257	0.53812	0.898378	1.14113	1.00529	0.861346	0.725252	0.769148	0.537869	0.880963	0.754821	1.16712
P48426	Phosphatidylinositol 5-phosphate 4-kinase type-2 alpha	PIP4K2A	0.652266	1.14293	1.21938	0.838658	1.36899	0.500224	0.429481	1.42135	0.774495	0.885257	1.50667	1.07463	1.62835	0.292156	1.89381	0.426671	1.61695	0.644963	1.15936	0.874457	0.92753	1.21348	0.944479	0.801249	0.93969	0.556315	1.30829	1.01827	1.28481
P48444	Coatomer subunit delta	ARCN1	1.08589	0.973895	0.577925	1.00023	1.43227	1.23498	0.831983	0.929864	1.2943	1.14548	0.790168	0.837501	1.0365	0.910967	0.998532	0.879208	0.902408	1.11364	0.880051	0.924959	1.04015	0.953192	0.940054	0.56497	0.867824	0.840065	0.916401	0.90377	1.01398
P48449	Lanosterol synthase	LSS	0.796088	1.00181	0.714283	1.02232	1.60958	1.17191	0.887796	1.05976	1.18071	1.16944	1.20424	1.03072	1.02145	0.498441	1.04485	0.73383	0.916639	1.14543	0.833267	0.888365	1.04936	0.994858	0.903505	0.672133	0.541304	0.658792	0.948061	0.861005	1.10111
P48506	Glutamate--cysteine ligase catalytic subunit	GCLC	0.897893	0.844611	1.5188	0.0552237	1.35418	1.79463	0.223879	1.4044	0.722089	1.11045	0.968073	1.20745	1.57423	1.15483	0.727807	0.651494	0.82763	1.39807	1.06732	0.887419	0.979523	1.12381	0.966387	0.765041	0.952842	1	1.1473	0.986589	1.1629
P48507	Glutamate--cysteine ligase regulatory subunit	GCLM	1.11841	1.0755	0.998625	1.11119	0.840828	0.752226	1.08933	1.01587	1.03187	1.07225	1.02051	1.01764	1.07063	1.0315	0.97739	0.939704	0.940198	1.07641	0.880826	0.953609	1.00376	1.03165	0.958149	0.517522	0.556038	0.13664	1.02779	0.954559	1.07672
P48509	CD151 antigen	CD151	0.904986	0.817305	0.788384	0.842695	1.25953	1.29273	0.662373	0.574257	1.42345	1.14819	0.82467	1.17798	0.700323	0.980319	1.25834	1.13628	0.823693	0.950869	0.767853	1.12116	0.951744	1.01497	0.959972	0.930715	0.94446	1	1.06643	1.00864	1.05729
P48556	26S proteasome non-ATPase regulatory subunit 8	PSMD8	1.00518	0.924084	0.8913	1.13177	1.12535	0.982326	0.91987	1.31746	1.22297	1.01948	0.959609	0.754143	1.05978	1.15604	0.8104	0.858301	0.974763	0.878733	0.927095	0.929188	1.05781	0.959907	0.913616	0.310613	0.0426583	0.458884	0.907445	0.863684	1.05067
P48637	Glutathione synthetase	GSS	0.999237	0.881756	0.94823	1.06308	1.19545	1.06799	1.00325	0.963645	1.21571	0.996022	0.960472	0.924011	0.965013	0.819923	1.02358	0.992002	0.878373	1.04627	0.927342	0.956469	1.03759	0.94817	0.96009	0.187073	0.146955	0.753468	0.913815	0.925303	0.987584
P48643	T-complex protein 1 subunit epsilon	CCT5	1.05722	1.0683	0.98852	1.01873	1.16244	1.02979	0.967528	0.841959	1.13027	1.11697	0.896594	0.956556	0.995467	1.0101	0.912723	0.988557	0.921966	1.0344	0.931055	0.920294	1.02942	0.981403	0.959254	0.41003	0.221571	0.553508	0.953358	0.931842	1.02309
P48681	Nestin	NES	1.0455	0.530658	1.19677	1.14044	0.728879	1.00038	1.23503	0.925538	0.69564	0.903865	1.09242	1.32535	0.983532	0.97545	1.2067	1.17265	0.937075	0.757329	1.25271	1.09922	0.944314	1.08122	1.0438	0.548748	0.578055	0.714414	1.14498	1.10535	1.03585
P48729	Casein kinase I isoform alpha	CSNK1A1	1.14402	1.10496	1.02785	1.10659	1.37964	0.993555	0.831553	1.08508	1.16049	1.13548	0.75339	0.903918	1.22871	0.835212	1.00855	0.748785	1.08044	1.10848	0.673467	0.764666	1.09264	0.977544	0.875167	0.275035	0.115097	0.358601	0.894664	0.800967	1.11698
P48735	Isocitrate dehydrogenase [NADP], mitochondrial	IDH2	1.07973	1.02692	0.732671	0.922186	1.33228	0.897669	0.899736	0.951691	1.19204	0.916741	0.916705	1.07095	1.06125	0.84103	1.1845	1.05624	1.01057	0.915402	0.865236	0.967204	1.00388	0.998529	0.962932	0.943168	1	0.816133	0.99467	0.95921	1.03697
P48739	Phosphatidylinositol transfer protein beta isoform	PITPNB	1.08638	0.945614	0.934782	1.07239	0.566419	1.13339	0.998932	0.762713	1.29462	1.01143	0.985413	1.07685	1.00448	1.03768	1.10832	0.884483	0.886607	0.999776	0.902651	1.00622	0.977249	1.03736	0.935948	0.602144	0.573882	0.0254668	1.06151	0.957738	1.10835
P49023	Paxillin	PXN	0.99615	1.03091	0.930039	0.597483	0.535937	1.01505	0.94863	0.972026	0.98742	1.34242	1.25209	1.38168	1.38666	0.778648	1.38566	1.02724	1.18462	0.752675	0.789193	0.859018	0.890406	1.25453	0.92255	0.0137917	0.735707	0.0265144	1.40894	1.0361	1.35985
P49189	4-trimethylaminobutyraldehyde dehydrogenase	ALDH9A1	1.05414	0.84781	0.928719	0.99119	1.21156	1.08772	0.835268	0.824152	1.28327	0.996257	0.817055	0.96616	1.06489	1.08293	1.10716	0.951542	0.933864	0.875891	0.909267	0.973942	1.00709	1.00574	0.928901	0.983912	0.264913	0.31406	0.998659	0.922359	1.08272
P49207	60S ribosomal protein L34	RPL34	1.11058	0.773858	0.435939	0.981277	1.77316	0.304675	1.45619	0.68236	1.19818	0.910839	0.811524	0.548134	0.899266	0.637421	1.70831	1.49481	0.867118	0.895458	1.33248	0.990119	0.968469	0.919249	1.116	0.8219	0.667771	0.986782	0.949178	1.15233	0.823702
P49247	Ribose-5-phosphate isomerase	RPIA	1.29308	1.31167	0.913498	0.609851	1.1012	1.02015	1.23285	0.230749	1.10617	1.18189	1.094	1.32929	1.46016	0.191863	0.804735	0.962908	0.987797	1.33472	1.02996	0.84866	0.979911	1.01032	1.03281	1	1	0.906334	1.03103	1.05398	0.978229
P49257	Protein ERGIC-53	LMAN1	0.650162	1.60107	0.658124	0.808304	1.54879	1.34196	1.0355	0.595129	1.10858	0.907971	0.568285	0.556977	1.14462	1.05894	1.6099	1.0803	0.738138	1.01422	0.600643	1.13191	1.03862	0.974448	0.913042	0.743359	1	1	0.938211	0.879089	1.06725
P49321	Nuclear autoantigenic sperm protein	NASP	1.22009	0.768272	0.896911	1.12218	0.779923	0.796518	1.0476	0.799919	1.06023	1.01812	0.844982	1.12399	0.993764	1.06128	1.3394	1.0737	0.976327	0.831901	0.897447	1.1436	0.943516	1.06359	0.984595	0.492575	0.588676	0.51859	1.12726	1.04354	1.08023
P49327	Fatty acid synthase	FASN	1.06111	0.894007	1.06031	0.945722	1.30171	1.10156	0.829944	0.940472	1.14533	1.05922	0.721601	1.03127	1.06845	0.947206	0.969795	0.992295	0.975628	0.989087	0.849025	0.98547	1.03113	0.966257	0.958301	0.518242	0.553289	0.886274	0.937086	0.929371	1.0083
P49354	Protein farnesyltransferase/geranylgeranyltransferase type-1 subunit alpha	FNTA	0.911356	1.19026	1.10696	0.864466	1.16918	1.22592	1.00758	0.91115	0.766546	1.26302	0.79625	1.23001	0.85916	0.773568	0.845997	1.33449	0.84965	1.41081	1.02339	0.846847	1.01705	0.961334	1.09304	0.578588	0.799066	1	0.945221	1.07471	0.879508
P49368	T-complex protein 1 subunit gamma	CCT3	1.05979	1.0572	0.964789	0.97311	1.13231	1.00589	1.03221	0.965315	1.15159	1.02753	0.910652	1.06273	0.976269	0.908413	0.994604	0.93417	0.986639	0.939883	0.923391	0.920958	1.03802	0.980033	0.941008	0.1369	0.00533319	0.159867	0.944134	0.906538	1.04147
P49406	39S ribosomal protein L19, mitochondrial	MRPL19	0.628854	1.33874	1.18488	1.22234	1.2059	0.865419	0.431482	1.13827	1.6736	1.39317	0.997439	0.824001	1.12558	0.543479	0.441831	0.591412	0.862013	1.02108	0.78206	1.02743	1.07661	0.887584	0.8568	0.464878	0.420391	0.844378	0.824427	0.795833	1.03593
P49411	Elongation factor Tu, mitochondrial	TUFM	1.06205	0.82044	0.930427	1.0412	1.19353	1.18974	0.915915	0.830667	1.17537	1.1446	0.718202	1.03219	1.10428	1.01406	1.02853	1.04617	1.02125	0.871531	0.908565	0.887946	1.01771	1.00698	0.947093	0.88572	0.719464	0.567542	0.989459	0.930616	1.06323
P49419	Alpha-aminoadipic semialdehyde dehydrogenase	ALDH7A1	1.09998	1.01942	0.875347	1.01842	1.18435	1.01259	0.970007	1.04251	1.11823	0.949841	0.943153	1.02208	1.10715	0.905656	0.994721	0.793961	0.906725	1.03951	0.908909	0.984614	1.03787	0.987099	0.926743	0.319819	0.103103	0.219243	0.951079	0.892926	1.06513
P49441	Inositol polyphosphate 1-phosphatase	INPP1	1.01116	1.31734	0.698989	1.03224	1.50797	1.21018	0.872833	1.12231	1.22387	0.898485	1.00946	0.072639	1.14655	1.02347	0.967876	0.96778	0.865132	0.960079	0.927526	0.970124	1.11077	0.85308	0.938129	0.210931	0.139903	0.576419	0.768011	0.844578	0.909342
P49585	Choline-phosphate cytidylyltransferase A	PCYT1A	0.604076	1.09806	0.93155	0.950506	0.657152	0.80931	0.922167	1.2681	1.17509	1.26751	1.2569	1.19445	1.17132	0.915588	0.910154	1.41841	1.26703	0.793383	0.276317	0.968922	0.935112	1.11932	0.944813	0.207627	0.960528	0.569471	1.19699	1.01037	1.1847
P49588	Alanine--tRNA ligase, cytoplasmic	AARS	0.998516	1.01647	0.919362	0.993102	1.14914	1.02693	0.900071	0.899934	1.09787	0.977126	0.897758	1.01001	1.14093	1.03122	1.00324	0.940068	0.989435	1.06014	1.01608	0.91736	1.00016	1.01005	0.984618	0.808719	1	1	1.00989	0.984465	1.02583
P49589	Cysteine--tRNA ligase, cytoplasmic	CARS	1.02072	0.777745	0.7511	1.19035	1.39385	1.02782	0.527396	0.848583	1.34454	1.00843	0.708297	0.883562	0.958182	1.0963	1.27133	1.03019	0.85827	0.807617	0.82338	1.16389	0.986901	0.987683	0.936671	0.994691	0.983721	1	1.00079	0.949103	1.05446
P49591	Serine--tRNA ligase, cytoplasmic	SARS	1.08936	0.81387	0.891719	0.953212	1.3711	1.2032	0.736655	0.978672	1.15318	1.16042	0.834614	0.977386	1.08025	1.00912	1.0954	0.789218	0.841914	1.06593	0.818019	0.991792	1.02122	1.0262	0.901374	0.948945	0.23732	0.25304	1.00488	0.882645	1.13848
P49593	Protein phosphatase 1F	PPM1F	1.1624	0.890741	0.851268	0.863491	1.38637	1.19181	0.809757	0.736426	1.2361	1.07728	0.878023	1.19011	0.9087	0.972992	1.09729	1.12369	0.972542	0.889466	0.881096	0.822174	1.01426	1.02073	0.937793	0.940679	0.588681	0.699952	1.00638	0.924605	1.08844
P49720	Proteasome subunit beta type-3	PSMB3	1.01268	0.959583	0.947684	1.13155	1.38289	1.1332	0.598144	1.30474	1.40714	1.07699	0.648951	0.680245	1.14749	0.957503	0.900381	0.903105	0.889068	0.857053	0.79755	0.928455	1.09751	0.901927	0.875046	0.14974	0.0589194	0.73988	0.821791	0.797299	1.03072
P49721	Proteasome subunit beta type-2	PSMB2	0.159009	1.22674	0.0773416	0.0457996	2.04687	1.39271	0.729367	0.631196	0.124081	1.88637	0.0505201	2.93871	2.32625	1.14103	1.23611	1.36804	1.36384	0.054229	0.845146	1.11628	0.714791	1.5965	0.949507	0.197099	0.465717	0.258456	2.23352	1.32837	1.6814
P49736	DNA replication licensing factor MCM2	MCM2	1.08161	0.791209	0.732653	1.07206	1.34374	1.15029	0.895834	0.773216	1.36371	0.970372	0.981558	0.994968	0.878533	0.953254	1.12336	0.988493	0.7692	1.08413	0.820355	0.933876	1.0227	0.983674	0.919211	0.637209	0.828548	0.452657	0.961838	0.898806	1.07013
P49748	Very long-chain specific acyl-CoA dehydrogenase, mitochondrial	ACADVL	1.05496	0.855166	0.779297	0.988017	1.26483	1.14621	0.860954	1.11074	1.27543	0.996223	1.00509	0.942512	1.03303	1.0327	1.01574	0.890484	0.864424	1.02105	0.804394	0.891651	1.03729	1.00422	0.8944	0.577918	0.0717102	0.031206	0.968115	0.862247	1.12278
P49755	Transmembrane emp24 domain-containing protein 10	TMED10	1.11293	0.850292	0.80633	0.929626	1.40493	1.09923	0.941413	0.866468	1.35146	0.984893	0.936849	0.841584	0.864737	1.09069	1.22751	0.862666	0.717794	0.879186	0.928624	0.975666	1.0403	0.991044	0.872787	0.583819	0.165737	0.167121	0.952654	0.838979	1.13549
P49756	RNA-binding protein 25	RBM25	1.1489	0.87507	0.809931	0.967909	1.26307	1.36887	0.806369	0.816045	1.27497	1.48701	0.814139	0.906917	1.05229	1.4387	0.906092	0.512059	0.838511	0.930948	0.639596	0.933821	1.03679	1.10086	0.770987	0.630201	0.0746938	0.0507245	1.06179	0.743627	1.42785
P49757	Protein numb homolog	NUMB	1.54431	0.968464	0.764492	0.263659	1.05916	0.758591	0.934587	0.61034	1.02017	1.28447	0.73474	1.17623	0.782058	0.945916	1.61377	1.36643	0.950751	0.90609	1.13284	1.08138	0.880419	1.08953	1.0875	0.347183	0.42775	0.989075	1.23751	1.23521	1.00187
P49768	Presenilin-1	PSEN1	1.32356	0.327288	0.334849	1.14788	1.37487	1.04109	0.75625	1.00484	1.42432	1.35428	0.530363	0.423773	1.31353	0.918663	0.96329	1.05793	0.812752	1.35088	1.08993	1.01267	0.97055	0.917316	1.06483	0.788745	0.820955	1	0.945151	1.09714	0.861465
P49792	E3 SUMO-protein ligase RanBP2	RANBP2	0.92199	0.854376	0.866484	0.904619	1.31753	1.17643	0.938565	0.793974	1.26035	0.916773	0.812701	1.10592	0.840572	1.1135	1.19974	1.06872	0.849551	0.912126	0.851788	1.01697	1.00381	0.998201	0.939831	0.948821	1	0.659923	0.994409	0.93626	1.06211
P49815	Tuberin	TSC2	0.926961	0.930948	0.575908	3.30888	1.23437	0.198246	0.622527	0.780574	1.58715	0.898714	0.638588	1.3472	0.975822	0.699122	1.05468	0.769261	0.53635	0.965647	0.73857	0.811675	1.12951	0.935687	0.7643	0.53106	0.352599	0.501307	0.828404	0.676668	1.22424
P49821	NADH dehydrogenase [ubiquinone] flavoprotein 1, mitochondrial	NDUFV1	1.11816	0.946557	0.91275	1.14619	1.18405	0.88327	0.773506	0.857219	1.03241	1.28124	1.09353	1.20123	1.03409	1.01202	0.983043	0.931953	0.869864	0.994029	0.873646	0.919419	0.983791	1.10086	0.917782	0.127068	0.205466	0.0127023	1.11899	0.932904	1.19947
P49840	Glycogen synthase kinase-3 alpha	GSK3A	1.15584	0.964284	0.173239	0.626598	1.32021	1.19658	1.1983	0.112118	0.971557	1.11081	1.06119	1.46849	1.28998	1.06655	0.960297	1.21877	1.63395	0.932488	0.761471	0.902866	0.857635	1.15955	1.08991	0.235483	0.396998	0.663732	1.35203	1.27083	1.0639
P49841	Glycogen synthase kinase-3 beta	GSK3B	1.07073	0.724322	0.69866	0.975268	1.47596	0.383779	0.992157	0.490955	1.1769	1.24642	0.813097	0.947149	0.860603	1.00447	1.09732	1.29623	0.938421	1.22953	0.982726	1.2092	0.887638	0.994844	1.13122	0.402269	0.231666	0.229037	1.12078	1.27442	0.879443
P49902	Cytosolic purine 5'-nucleotidase	NT5C2	1.25743	1.11139	0.750247	0.858262	1.44493	1.57478	0.670628	0.983855	1.22899	1.0534	0.709621	0.776231	1.04271	0.553569	0.489575	1.00591	0.814744	1.23714	1.26813	0.969734	1.09783	0.770851	1.05913	0.0821546	0.759538	0.0541459	0.702156	0.964745	0.727815
P49903	Selenide, water dikinase 1	SEPHS1	0.363742	1.03254	0.680961	1.01933	1.05075	1.00927	0.947318	1.37675	1.15726	0.853737	0.916847	0.869466	1.42714	1.22212	0.941782	1.35093	0.926102	1.2428	1.00459	0.724655	0.959769	1.03851	1.04982	0.812062	1	0.933948	1.08205	1.09382	0.989235
P49915	GMP synthase [glutamine-hydrolyzing]	GMPS	1.02643	0.775431	0.895733	1.07248	1.18291	0.982024	0.853788	0.85338	1.15621	0.975517	0.924261	1.0208	0.956993	1.03648	1.20101	0.955559	0.926694	0.982896	0.858072	1.10357	0.977598	1.01918	0.965357	0.728775	0.835396	0.96605	1.04253	0.987479	1.05575
P49916	DNA ligase 3	LIG3	0.755544	0.757218	1.14478	1.23053	1.15387	1.09672	0.904305	1.12743	1.18251	1.03387	1.1172	0.804818	0.942938	0.984183	0.984658	1.05703	0.964394	0.848739	1.12675	0.800004	1.03921	0.977944	0.959383	0.591486	1	0.788341	0.941044	0.923183	1.01935
P49959	Double-strand break repair protein MRE11	MRE11	1.04708	1.15073	0.920778	1.05622	0.97618	1.23834	0.982305	1.23226	1.02804	1.24042	1.07743	0.679012	1.10768	0.812102	0.78726	0.946471	0.885628	1.12812	0.91114	0.882383	1.07021	0.950651	0.950749	0.308436	0.143853	0.999177	0.888281	0.888372	0.999897
P50148	Guanine nucleotide-binding protein G(q) subunit alpha	GNAQ	1.13647	1.01873	1.03019	1.09755	1.27789	0.598174	0.619194	1.10767	1.33455	1.23826	1.02142	0.47087	0.724379	0.988312	1.13019	1.22917	0.883825	1.19749	0.480382	1.04036	1.02449	0.928904	0.966247	1	1	0.82186	0.906698	0.943148	0.961353
P50213	Isocitrate dehydrogenase [NAD] subunit alpha, mitochondrial	IDH3A	1.17466	0.911169	0.963202	1.083	1.29518	0.904713	0.967555	0.929625	1.03337	0.890405	0.770298	0.867429	1.08225	1.17909	1.06898	0.997298	0.984071	1.04475	0.942987	0.938295	1.02916	0.97641	0.981481	0.71379	0.942875	0.935468	0.948741	0.953668	0.994833
P50225	Sulfotransferase 1A1	SULT1A1	1.25747	1.68951	0.806302	0.983467	0.975748	1.03201	0.732192	1.46843	0.832189	1.0401	0.719722	0.957698	1.33854	0.274166	1.03888	0.674518	0.914243	1.30676	0.853724	1.13607	1.08637	0.894851	0.977064	0.833229	0.683038	0.63544	0.823708	0.899386	0.915857
P50336	Protoporphyrinogen oxidase	PPOX	1.41513	0.417992	1.08414	0.43476	1.57482	1.41196	0.169032	1.16249	1.30315	1.11911	0.261698	1.31906	1.74714	0.301757	0.919959	1.19729	1.12357	0.809735	1.09494	0.914563	0.997052	0.944788	1.02802	1	0.862465	1	0.947581	1.03106	0.919037
P50395	Rab GDP dissociation inhibitor beta	GDI2	1.12486	0.755068	0.749655	0.942465	1.21546	0.950822	1.01799	1.10607	1.29036	1.00621	0.919101	0.973432	1.03433	1.07262	1.12005	1.00437	0.887408	0.990333	0.735944	0.906554	1.01697	1.02096	0.904921	0.951966	0.226903	0.141569	1.00392	0.889819	1.12823
P50402	Emerin	EMD	0.933896	0.805699	0.863783	0.821284	1.3608	1.20685	0.485352	0.739185	1.37979	1.14607	0.748284	0.88066	0.842375	1.04579	1.44391	1.07013	0.799056	1.03593	0.757222	1.12707	0.955182	1.01785	0.957882	0.970386	0.981817	1	1.06561	1.00283	1.0626
P50416	Carnitine O-palmitoyltransferase 1, liver isoform	CPT1A	0.976444	1.11127	0.663805	0.790493	1.30496	0.974245	0.69185	1.07131	1.2386	1.17516	0.840073	1.03188	0.852099	1.17038	1.04832	1.22007	0.76829	0.848434	1.09828	0.942712	0.980332	1.01965	0.975557	1	0.963688	1	1.04011	0.99513	1.0452
P50440	Glycine amidinotransferase, mitochondrial	GATM	1.27913	0.558789	1.02561	1.95866	1.00586	1.47426	0.831156	0.857792	0.960471	0.593435	0.877574	1.03236	0.941431	0.70962	1.01512	2.3242	0.45949	0.358193	1.04592	0.865226	1.10575	0.86159	1.01061	0.351421	0.784706	0.981052	0.779192	0.913957	0.852547
P50443	Sulfate transporter	SLC26A2	0.19169	1.40401	0.975417	1.1397	1.24428	0.203748	0.793117	1.52901	1.21291	1.54134	1.01694	0.251848	1.16629	1.03162	0.934515	1.21306	0.487063	0.88542	1.38139	1.09185	0.965986	0.990427	1.01176	1	1	0.920861	1.0253	1.04738	0.978916
P50452	Serpin B8	SERPINB8	1.2775	0.822171	0.924401	0.808353	0.26058	0.897878	1.0639	1.00891	1.33904	0.981263	0.341267	0.975063	1.36822	1.42042	1.29192	0.945638	1.02027	1.04581	1.0565	0.905936	0.933636	1.06302	0.99483	1	0.84	0.664643	1.13859	1.06554	1.06855
P50453	Serpin B9	SERPINB9	0.910421	0.931298	0.81764	1.01435	1.3024	1.11388	0.833979	1.00094	1.32896	0.947291	0.829428	0.970964	0.968616	1.03559	1.19348	0.850788	0.894684	1.01366	0.74869	0.981996	1.02821	0.990895	0.897964	0.621569	0.291988	0.248614	0.963713	0.87333	1.10349
P50454	Serpin H1	SERPINH1	1.09095	0.920043	0.926495	0.785876	1.41836	1.29812	0.666993	0.764477	1.13301	1.29105	0.925144	1.55732	1.05392	0.861056	1.06489	0.957821	0.930808	0.826726	0.654499	0.869711	1.00048	1.12556	0.847913	0.334684	0.189841	0.088325	1.12502	0.847505	1.32745
P50461	Cysteine and glycine-rich protein 3	CSRP3	1.10509	0.856289	0.871505	1.0001	0.905209	0.774114	0.989377	0.834174	1.05499	0.944339	0.828206	1.09581	1.02797	1.00757	1.33171	1.07404	0.93118	0.994482	1.00261	1.15812	0.932317	1.03927	1.03209	0.242181	0.194538	0.922779	1.11471	1.10701	1.00696
P50479	PDZ and LIM domain protein 4	PDLIM4	1.27943	2.01266	0.901026	1.47889	0.65805	0.819242	1.01773	0.772209	0.269641	1.33309	0.651405	1.11791	0.969403	1.23428	1.6482	0.868004	0.61339	0.716086	1.04815	1.16079	1.02321	1.15905	0.881282	0.516275	0.682608	0.320792	1.13276	0.861293	1.31518
P50552	Vasodilator-stimulated phosphoprotein	VASP	1.1047	0.799417	0.834755	1.18293	0.96886	0.981319	1.044	0.838601	1.17106	1.0643	0.892539	1.02887	0.872168	0.970585	1.27812	0.935746	0.896681	0.897219	0.919373	1.07385	0.991738	1.01776	0.944574	0.72219	0.606374	0.815827	1.02624	0.952443	1.07748
P50570	Dynamin-2	DNM2	1.06992	1.18128	0.806397	0.983661	0.94591	1.03801	0.921558	1.00992	1.18035	0.95018	1.0684	0.842712	1.23534	0.899911	0.953774	0.803619	1.01887	0.886587	0.974396	1.02443	1.01522	0.991719	0.94158	0.722356	0.584831	0.687654	0.976848	0.927462	1.05325
P50579	Methionine aminopeptidase 2	METAP2	0.92614	0.804184	0.913527	0.888537	1.03385	1.05716	0.907107	0.739825	1.3853	0.978652	0.877699	1.06668	0.979397	0.933586	1.33425	0.9499	0.937575	1.00468	0.909972	0.993338	0.961736	1.02838	0.959094	0.665186	0.966076	0.888652	1.06929	0.997253	1.07224
P50583	Bis(5'-nucleosyl)-tetraphosphatase [asymmetrical]	NUDT2	1.2875	1.05515	1.20799	1.18065	0.557737	0.779509	0.432156	1.3342	0.820014	1.06915	0.827274	1.03693	1.08611	1.18687	0.889322	0.90819	1.05845	1.15596	1.22197	1.04242	0.961657	1.01594	1.0774	0.642912	0.984729	0.59468	1.05645	1.12036	0.942956
P50613	Cyclin-dependent kinase 7	CDK7	1.20988	1.18329	0.947109	0.829456	1.37948	1.46457	0.798097	0.90402	1.28368	1.17371	0.874856	0.89966	1.19541	0.493336	0.825472	0.837441	0.857258	0.634698	0.768586	1.07816	1.11106	0.910407	0.835228	0.192898	0.0546896	0.532557	0.8194	0.751737	1.09001
P50750	Cyclin-dependent kinase 9	CDK9	0.69945	0.249017	1.2943	0.790413	1.17318	0.793506	1.27601	0.596708	1.01222	1.08142	0.993258	1.03335	0.850658	1.18349	1.86058	0.93983	1.11711	1.1421	0.400161	1.25051	0.876089	1.16713	0.969943	0.342244	0.59815	0.487854	1.3322	1.10713	1.20329
P50895	Basal cell adhesion molecule	BCAM	0.95429	0.675236	0.785145	1.02236	1.28366	1.13064	0.847232	0.890463	0.890272	1.03294	0.785113	1.01734	1.18113	1.19176	1.03267	1.17331	0.934631	1.13375	0.922074	1.11285	0.942144	1.04016	1.05532	0.359987	0.463728	0.838775	1.10403	1.12013	0.98563
P50897	Palmitoyl-protein thioesterase 1	PPT1	1.34938	1.22756	1.09645	1.27488	0.7258	0.676846	1.31638	1.6125	0.549417	0.888949	0.967565	1.06701	0.998442	0.793593	1.09415	0.694877	0.985899	1.05983	0.886535	1.09226	1.09214	0.968284	0.94388	0.486102	0.830808	0.757142	0.886597	0.864252	1.02585
P50914	60S ribosomal protein L14	RPL14	1.17538	1.01774	0.964702	1.2099	0.528044	0.959187	0.879906	0.865149	0.993722	1.16541	0.993804	1.23148	1.02221	0.985676	1.14325	1.0876	0.964571	0.920728	0.964085	0.966863	0.954859	1.09031	0.98077	0.131122	0.706682	0.122736	1.14185	1.02714	1.11168
P50990	T-complex protein 1 subunit theta	CCT8	1.04762	0.912708	0.945005	1.00249	1.2522	1.05832	0.897931	0.951617	1.21024	1.09227	0.884838	0.98259	0.964999	1.05308	0.992131	0.900324	0.879929	1.01926	0.894354	0.92393	1.0309	0.994984	0.923559	0.467864	0.109626	0.106986	0.965157	0.895873	1.07734
P50991	T-complex protein 1 subunit delta	CCT4	1.03165	0.955406	0.91811	0.830651	1.27049	1.04885	0.923295	1.01538	1.29551	1.08025	0.920784	0.95749	0.990214	0.985364	1.06995	0.889104	0.886426	0.896811	0.838557	0.950108	1.03215	1.00067	0.892201	0.574931	0.0292481	0.0119733	0.969508	0.864413	1.12158
P50995	Annexin A11	ANXA11	1.0241	1.08861	0.829341	1.15038	0.721961	1.04937	0.811339	1.17182	1.11285	1.04651	1.1788	1.05214	1.13665	0.873398	1.26996	0.921097	0.890332	0.958086	0.822176	0.889119	0.995529	1.09291	0.896162	0.202323	0.148423	0.017034	1.09782	0.900187	1.21954
P51114	Fragile X mental retardation syndrome-related protein 1	FXR1	1.05447	0.901646	0.932559	0.77299	1.2401	0.884435	0.645934	0.750788	1.24564	1.42031	1.04365	0.90018	1.07494	1.1103	1.06556	1.19289	1.00081	0.720042	0.86827	0.964418	0.936507	1.10249	0.949286	0.28178	0.896166	0.209809	1.17724	1.01365	1.16139
P51148	Ras-related protein Rab-5C	RAB5C	0.930253	0.811773	0.92735	0.762587	1.60396	1.24683	0.655158	0.743458	1.5125	0.978931	0.740254	0.796154	0.741209	0.962402	1.29471	0.947282	0.79709	0.999121	0.823012	1.10673	1.02154	0.918944	0.934647	1	0.728704	0.871266	0.899567	0.914939	0.983198
P51149	Ras-related protein Rab-7a	RAB7A	0.950537	1.05387	0.996382	0.884582	1.20935	1.16841	0.853874	0.962225	1.10496	0.986402	0.85756	1.01706	0.91583	1.00395	0.870155	0.998216	1.00582	1.13454	1.01608	0.952617	1.02047	0.941826	1.02145	0.172921	0.983642	0.189396	0.922938	1.00097	0.922045
P51153	Ras-related protein Rab-13	RAB13	1.58806	0.923512	1.31831	0.408996	1.86081	0.266678	1.46695	1.1188	0.369947	0.279135	1.10055	0.766273	1.29746	1.83915	2.04375	1.04686	0.714701	1.85299	0.819542	0.273793	1.03578	1.22105	0.941577	0.833109	0.755565	1	1.17887	0.909046	1.29682
P51157	Ras-related protein Rab-28	RAB28	1.11458	0.689718	0.919215	0.987699	0.933373	0.954386	0.961367	0.683201	1.48016	1.03744	0.696332	1.01358	0.821788	1.13327	1.25868	1.02341	0.925776	0.850981	0.898104	1.0684	0.969299	0.993515	0.953334	1	0.849832	1	1.02498	0.983529	1.04215
P51159	Ras-related protein Rab-27A	RAB27A	1.06802	0.823388	0.961793	0.856671	1.49189	1.23808	0.882015	0.70143	1.26971	0.99459	0.979456	1.17526	0.893845	1.06133	0.902636	1.04061	0.940671	1.21506	0.489176	0.872339	1.03255	1.00119	0.91157	0.731427	1	0.68134	0.969621	0.882831	1.09831
P51178	1-phosphatidylinositol 4,5-bisphosphate phosphodiesterase delta-1	PLCD1	0.864467	0.856523	0.414846	1.11916	2.29111	1.94918	0.745882	0.50521	1.23599	0.800068	1.93319	0.838559	1.11425	0.42751	0.583462	0.607811	1.33854	1.6691	0.572483	0.448329	1.10915	0.949507	0.927254	0.871895	1	0.941497	0.856066	0.836003	1.024
P51398	28S ribosomal protein S29, mitochondrial	DAP3	1.37446	1.04683	0.840415	1.16354	1.01597	0.82752	1.26434	0.625411	0.784934	1.0042	1.31308	0.807864	0.910449	1.16552	1.07753	0.950314	1.06706	1.06701	0.971058	0.96877	0.993714	1.04644	1.00484	0.9226	0.892186	1	1.05306	1.0112	1.0414
P51452	Dual specificity protein phosphatase 3	DUSP3	1.00674	1.20145	0.778968	1.10181	1.16397	0.342352	1.32271	0.883559	1.328	0.632978	0.948783	1.38206	1.11577	1.33855	0.770134	0.814902	0.743391	1.01229	1.22654	0.778512	1.0144	1.03138	0.915126	0.911368	0.676769	1	1.01674	0.902139	1.12704
P51513	RNA-binding protein Nova-1	NOVA1	1.16877	0.15077	1.49673	1.40665	1.39656	0.434693	0.239106	2.24132	1.2023	0.851416	0.852363	0.227757	0.210657	1.02413	0.383904	1.20494	1.48968	1.62101	0.436687	1.37913	1.08188	0.591704	1.22629	0.112145	0.621187	0.0660583	0.546924	1.13348	0.482516
P51531	Probable global transcription activator SNF2L2	SMARCA2	1.12133	0.959286	0.800757	0.990744	1.20575	1.42654	0.708115	0.725678	1.01933	0.320599	1.05906	0.759766	1.11776	1.16383	1.09394	1.30259	1.10523	1.0705	0.784804	1.12253	0.995281	0.91916	1.07713	0.601763	0.675791	0.891416	0.923518	1.08224	0.853342
P51553	Isocitrate dehydrogenase [NAD] subunit gamma, mitochondrial	IDH3G	0.618852	1.00131	0.956721	1.09449	1.18477	1.22094	0.923423	1.39724	0.813493	0.946344	0.882884	1.06835	1.33167	1.16168	0.564978	0.891101	1.27269	1.29518	0.661072	0.949654	1.02347	0.992652	1.01394	1	0.942816	1	0.969887	0.990688	0.979004
P51570	Galactokinase	GALK1	1.05652	1.12198	0.977497	1.04029	1.28623	1.28951	0.865083	0.886427	1.09548	0.921146	0.991553	1.0141	1.15828	0.80965	0.961868	0.913361	0.82228	1.05662	0.668649	0.983995	1.06878	0.976099	0.888982	0.256773	0.111812	0.268496	0.913283	0.831772	1.098
P51571	Translocon-associated protein subunit delta	SSR4	0.703169	0.773094	0.822001	0.715443	1.36338	0.896988	0.861285	0.917001	1.34964	1.13648	1.15395	0.819658	1.03926	1.19851	1.05825	0.854763	0.971048	1.15944	0.917236	0.969877	0.933556	1.06769	0.974473	0.526607	0.661169	0.305319	1.14368	1.04383	1.09565
P51580	Thiopurine S-methyltransferase	TPMT	1.16224	1.32208	0.815078	0.837118	1.27731	0.324081	1.42244	2.44104	0.667258	0.730411	0.832334	0.295291	1.24239	0.318231	0.973372	1.18596	0.957635	1.12066	1.46865	0.969587	1.14096	0.732005	1.1405	0.157731	0.998246	0.0969384	0.641569	0.999593	0.641831
P51610	Host cell factor 1	HCFC1	1.21423	0.996725	0.69377	0.669121	1.36876	1.22164	1.06982	1.03775	1.1702	1.11659	0.72407	1.10794	0.831067	1.096	0.986788	0.948497	0.865825	1.10275	0.779312	0.914476	1.04911	0.977074	0.922173	0.702916	0.529072	0.498489	0.931334	0.879002	1.05954
P51636	Caveolin-2	CAV2	0.64821	1.31853	0.566915	0.68266	1.08752	1.38264	0.909309	1.41278	1.20383	1.42898	0.964265	1.05801	0.870215	1.39078	0.988332	0.498556	0.5372	1.04144	1.06932	0.868344	1.0236	1.11676	0.802971	0.506288	0.253365	0.153694	1.09102	0.784459	1.39079
P51648	Fatty aldehyde dehydrogenase	ALDH3A2	1.04536	0.973952	0.947989	0.820645	1.55413	0.839467	1.08199	1.08853	1.36875	1.00162	0.783453	0.948175	1.01377	0.894211	0.874516	0.814615	0.772901	1.11424	1.05913	0.81691	1.08009	0.91929	0.915559	0.217237	0.181866	0.959318	0.851124	0.84767	1.00407
P51659	Peroxisomal multifunctional enzyme type 2	HSD17B4	1.00029	0.970865	0.8247	1.00962	1.36778	1.09444	0.716764	0.647941	1.40354	1.26631	1.09458	1.09417	0.905845	0.857198	1.13745	0.992443	0.731212	0.992097	0.850017	0.819599	1.00399	1.05926	0.877074	0.588343	0.300589	0.100821	1.05505	0.873585	1.20772
P51665	26S proteasome non-ATPase regulatory subunit 7	PSMD7	0.999454	1.10576	0.744365	1.29101	1.08969	0.960744	0.849654	1.08882	1.02512	1.11023	0.975887	0.991387	1.16061	0.85568	1.03902	0.951909	0.940001	0.972482	1.0157	0.903683	1.01718	1.02213	0.956756	0.939286	0.405496	0.49916	1.00487	0.940597	1.06833
P51687	Sulfite oxidase, mitochondrial	SUOX	1.18249	0.476106	0.664196	0.947395	1.40043	1.05602	0.739348	0.614691	1.4671	0.876644	0.978132	0.867428	0.925383	1.09023	1.32448	1.11541	0.855473	0.923579	0.91415	1.05711	0.949753	1.01038	0.973144	0.967734	0.847732	1	1.06384	1.02463	1.03827
P51688	N-sulphoglucosamine sulphohydrolase	SGSH	0.836779	0.695126	0.887774	1.37894	1.16666	1.13623	1.05437	0.653356	1.28697	0.7568	0.880562	0.909273	0.998019	1.24649	1.3146	0.901364	0.829325	1.038	0.839026	0.951692	1.01069	1.01762	0.911881	0.952704	0.422796	0.7889	1.00686	0.902237	1.11596
P51809	Vesicle-associated membrane protein 7	VAMP7	1.05568	1.50634	1.44521	1.54711	0.574607	1.47227	0.222695	1.33682	1.18122	0.380653	0.949956	1.52137	1.44611	0.714763	0.0704604	1.13113	1.53767	0.974141	0.636367	0.5571	1.14911	0.847218	0.967281	0.796419	0.622155	0.663767	0.737284	0.841768	0.875876
P51812	Ribosomal protein S6 kinase alpha-3	RPS6KA3	0.945281	0.274562	1.02733	0.66256	1.24057	1.14864	0.89854	0.258229	1.39542	1.38097	0.719829	1.20278	0.214751	1.13119	1.13681	1.18771	0.926479	1.21373	0.954934	1.34214	0.872347	0.964388	1.125	0.657874	0.321891	0.57105	1.10551	1.28962	0.857235
P51858	Hepatoma-derived growth factor	HDGF	1.26455	0.793459	0.852493	0.459298	1.98525	1.10486	1.06761	0.196973	0.959984	1.2453	0.857503	1.03204	1.11013	0.740705	0.405402	1.60905	0.937493	1.03335	1.35083	1.01687	0.964943	0.898513	1.18952	0.738256	0.408319	0.302788	0.931156	1.23273	0.755359
P51991	Heterogeneous nuclear ribonucleoprotein A3	HNRNPA3	1.14304	0.927372	0.993437	0.892045	0.791394	1.04611	0.59649	0.991799	1.3094	1.13457	0.526477	1.11152	0.824924	0.891297	1.50295	1.17718	0.83064	0.760803	0.721024	1.25907	0.965675	0.998623	0.949743	1	0.895381	1	1.03412	0.983501	1.05147
P52209	6-phosphogluconate dehydrogenase, decarboxylating	PGD	1.00645	0.853271	0.978948	0.969943	1.33886	1.137	0.88108	0.94896	1.14072	0.919606	0.778375	0.958588	0.987732	1.08412	0.957286	0.94681	0.975641	1.07831	0.868748	1.02442	1.02836	0.947618	0.978786	0.618181	0.607548	0.539715	0.921487	0.951795	0.968157
P52272	Heterogeneous nuclear ribonucleoprotein M	HNRNPM	1.03633	0.876121	0.864983	0.944553	1.23493	1.08082	0.914789	0.908453	1.2502	1.04782	0.926496	1.15855	0.971941	0.988839	1.01045	1.00649	0.824729	0.97094	0.838643	0.946869	1.01235	1.01735	0.917533	0.9295	0.182292	0.150225	1.00494	0.906338	1.10879
P52292	Importin subunit alpha-1	KPNA2	1.07381	1.03064	0.966242	1.02391	1.12324	1.00182	1.06641	0.92954	1.00144	1.12595	0.871511	0.924964	0.999495	1.02564	0.916127	1.00993	0.944694	1.0205	1.07478	0.93396	1.02412	0.977281	0.996773	0.754087	0.561355	0.649783	0.954268	0.9733	0.980446
P52294	Importin subunit alpha-5	KPNA1	0.937213	0.829402	0.916725	0.921065	1.24886	1.32256	1.00387	0.831567	1.41544	0.949251	0.529546	1.20374	0.969341	0.954198	1.20472	0.838993	0.815265	0.882702	0.84912	0.980489	1.04741	0.968466	0.873314	0.505756	0.111464	0.517792	0.924628	0.833783	1.10896
P52306	Rap1 GTPase-GDP dissociation stimulator 1	RAP1GDS1	1.02387	1.13162	0.916401	0.966621	1.33	0.839701	1.01286	0.967192	1.17868	1.12937	0.834406	0.696517	1.06701	1.03068	0.939563	0.994702	0.94993	0.973034	1.03874	0.900211	1.04077	0.94959	0.971324	0.380089	0.602309	0.740181	0.912389	0.933273	0.977624
P52564	Dual specificity mitogen-activated protein kinase kinase 6	MAP2K6	1.0592	1.07365	0.99205	0.92171	1.02698	1.17428	0.990553	0.987591	0.958996	1.06827	0.938474	1.1684	1.08953	0.994353	0.963262	0.910795	0.951331	1.16412	0.844578	0.881439	1.02056	1.03705	0.950453	0.687062	0.345296	0.545669	1.01616	0.931308	1.09111
P52565	Rho GDP-dissociation inhibitor 1	ARHGDIA	0.962204	0.845371	0.845707	0.963689	1.18398	1.21993	0.901035	0.962372	1.19247	1.0641	0.898255	1.09424	1.05902	1.0196	0.971501	0.833431	0.87157	1.12236	0.98759	0.904561	1.00853	1.01779	0.943903	0.867312	0.518578	0.596003	1.00918	0.935922	1.07827
P52566	Rho GDP-dissociation inhibitor 2	ARHGDIB	0.93859	0.804436	0.831587	0.960151	0.890691	1.08274	0.938643	0.801656	1.41907	0.961829	0.758397	0.990412	0.842422	0.919199	1.54696	0.986974	0.807324	0.895482	0.987232	1.10856	0.963063	1.0032	0.957115	1	0.938554	1	1.04168	0.993825	1.04815
P52594	Arf-GAP domain and FG repeat-containing protein 1	AGFG1	1.14608	0.882266	0.958585	1.06864	1.1647	0.854146	0.970366	0.646874	1.23604	1.0345	0.852592	1.01384	1.00688	0.890816	1.11513	1.00668	1.04884	0.942011	0.811902	1.05653	0.991967	0.985626	0.973193	0.927343	1	1	0.993608	0.981074	1.01278
P52597	Heterogeneous nuclear ribonucleoprotein F	HNRNPF	1.14095	0.925074	0.874687	0.870492	1.18881	0.945746	0.937992	0.983569	1.0953	0.99131	0.896464	0.898303	1.03588	0.951709	1.20506	1.02264	0.993474	1.05777	1.06	0.914727	0.995847	0.996455	1.00972	0.991605	1	1	1.00061	1.01393	0.986859
P52630	Signal transducer and activator of transcription 2	STAT2	1.04836	1.28759	1.02287	1.26878	1.70305	1.58835	0.228575	1.53455	0.921275	1.03616	0.826736	0.634875	1.11475	0.991469	0.808959	0.901194	1.18805	0.691963	0.992734	0.644217	1.17816	0.902158	0.883631	0.296586	0.153305	0.871111	0.765737	0.750011	1.02097
P52655	Transcription initiation factor IIA subunit 1	GTF2A1	1.28876	1.41838	1.01347	1.09444	0.611071	1.17705	0.641713	0.998365	0.729081	1.60102	1.11116	0.218298	1.19448	0.921466	1.10226	1.25023	1.05389	1.04244	0.870696	0.966319	0.996926	1.02478	1.03671	1	1	0.948195	1.02794	1.03991	0.988491
P52701	DNA mismatch repair protein Msh6	MSH6	0.645151	0.992989	1.22596	0.828665	1.21595	1.05225	0.893853	1.29197	0.889956	1.15789	0.837194	1.12198	1.79178	0.937551	0.715061	0.945169	1.01745	0.93761	1.09219	0.759711	1.00408	1.09358	0.950427	0.578445	0.797587	1	1.08913	0.946563	1.15061
P52735	Guanine nucleotide exchange factor VAV2	VAV2	0.665657	0.249783	1.84441	0.561195	2.59569	0.744039	0.691221	1.00014	0.269911	2.17925	0.638376	0.469527	1.95341	2.23444	1.41325	1.39238	1.00384	0.439574	0.219907	0.582046	0.958005	1.48138	0.727548	0.284685	0.467937	0.170028	1.54631	0.759441	2.03612
P52758	2-iminobutanoate/2-iminopropanoate deaminase	RIDA	1.0588	0.955103	1.6968	0.817764	1.05533	0.938028	1.49308	1.08231	1.00736	0.934289	0.966529	1.11412	1.33008	1.11535	0.917942	0.712916	1.03498	0.823553	0.720907	0.608703	1.12273	1.06305	0.780212	0.585748	0.0271247	0.0151482	0.946846	0.694925	1.36252
P52788	Spermine synthase	SMS	1.00217	0.915674	0.969297	0.994437	0.794486	1.06903	1.09212	1.093	1.197	0.832059	0.784268	0.929091	1.07017	1.17355	1.07378	0.944873	0.832819	1.08263	1.08473	0.933902	1.01414	0.977152	0.975792	0.892303	1	0.985238	0.963532	0.962191	1.00139
P52888	Thimet oligopeptidase	THOP1	0.867767	0.965409	0.799148	0.957006	1.50109	1.52761	0.88151	1.12771	1.14665	0.973301	0.815405	0.602712	1.14268	0.994704	1.0304	1.06425	0.770027	1.12628	0.898444	0.830622	1.08599	0.926532	0.937924	0.515032	0.269979	0.90575	0.853169	0.863659	0.987854
P52907	F-actin-capping protein subunit alpha-1	CAPZA1	1.0928	1.01049	0.997184	1.12874	1.12271	0.936403	0.887384	0.954784	1.21443	0.890488	0.849294	1.06146	0.996246	0.95671	0.864421	1.02289	0.940856	0.959101	1.00519	0.946998	1.03832	0.936437	0.975007	0.132729	0.165859	0.289601	0.901873	0.939019	0.960441
P52943	Cysteine-rich protein 2	CRIP2	1.68966	0.246062	0.17379	1.46111	3.42484	1.72823	1.48789	0.598956	0.625958	1.84727	0.517895	1.12582	0.823867	0.588293	0.759521	0.41003	0.639874	1.51862	0.413872	0.64624	1.27072	0.943777	0.725727	0.584779	0.492025	0.421576	0.742709	0.571113	1.30046
P52948	Nuclear pore complex protein Nup98-Nup96	NUP98	0.940864	1.07293	0.925786	0.914378	1.27316	0.95027	0.856395	1.13785	1.18088	1.14499	0.953771	0.95916	1.10026	1.08417	1.09959	0.946652	0.86158	0.816113	0.799108	0.900595	1.02806	1.05699	0.86481	0.601676	0.0115706	0.00226644	1.02814	0.841207	1.22222
P53004	Biliverdin reductase A	BLVRA	1.08226	0.724282	0.865852	1.19634	1.62123	1.25482	0.666951	0.905238	1.47627	1.06486	0.542592	1.41551	1.09906	0.849065	0.728084	1.01154	0.889087	0.800595	0.743696	0.793201	1.08814	0.949861	0.847624	0.582009	0.157255	0.426152	0.872923	0.778967	1.12062
P53007	Tricarboxylate transport protein, mitochondrial	SLC25A1	1.08247	0.88589	0.835881	0.843625	1.64209	0.722348	0.413173	0.936202	1.46874	1.17438	0.905873	1.21831	0.942489	0.587836	1.36157	1.05686	0.709468	1.12447	0.461185	1.0792	0.981157	1.03174	0.886237	0.752104	0.864341	1	1.05156	0.903257	1.16418
P53041	Serine/threonine-protein phosphatase 5	PPP5C	1.05703	0.971149	0.96472	1.09106	0.917265	0.798914	1.06339	1.15838	1.2541	1.04203	0.880924	1.03708	1.12005	0.756402	0.959593	0.965366	0.906823	1.00517	1.00075	0.897853	1.03067	0.966013	0.955191	0.50385	0.404493	0.842357	0.937268	0.926769	1.01133
P53367	Arfaptin-1	ARFIP1	0.994344	0.927571	0.659953	0.546848	1.30521	1.12213	0.669795	1.01535	1.45097	1.29321	1.05679	0.856429	1.06913	1.11802	1.08383	1.29557	0.912249	0.940865	0.593647	0.81856	0.965797	1.07957	0.912178	0.471089	0.707099	0.529823	1.1178	0.944482	1.18351
P53396	ATP-citrate synthase	ACLY	1.01517	0.91006	0.98449	0.995278	1.22108	0.975672	0.939243	1.02861	1.20244	0.902073	0.790979	0.876831	0.948672	1.04689	0.998623	0.994875	0.940767	0.988287	1.04508	0.996227	1.03023	0.927344	0.993046	0.158492	0.33929	0.165263	0.900136	0.96391	0.933838
P53582	Methionine aminopeptidase 1	METAP1	2.0844	0.809573	1.13712	0.919461	0.821056	0.974346	1.2544	1.05349	1.00453	0.532975	0.588962	0.96437	1.20597	1.07161	0.690337	1.29678	0.907137	1.05201	0.806568	0.91019	1.1176	0.842372	0.994536	0.327488	0.409872	0.39815	0.753735	0.889888	0.847
P53597	Succinate--CoA ligase [ADP/GDP-forming] subunit alpha, mitochondrial	SUCLG1	0.646458	0.931076	0.723896	1.09967	1.15606	1.01035	0.873716	1.0656	1.31237	1.05052	0.959719	1.16691	1.0002	1.01063	1.12636	0.841234	0.794475	1.00438	0.869659	1.02218	0.979911	1.05239	0.906384	0.503547	0.3621	0.0522633	1.07397	0.924967	1.16109
P53611	Geranylgeranyl transferase type-2 subunit beta	RABGGTB	1.58807	0.129489	1.31423	0.602257	1.00028	0.897242	1.80956	0.754792	1.02637	2.39363	0.568398	0.916164	0.911173	1.00498	0.723082	1.1323	0.735097	0.754773	0.748815	0.981459	1.01359	1.08624	0.870488	0.808407	0.646584	1	1.07168	0.858817	1.24785
P53618	Coatomer subunit beta	COPB1	0.998828	1.12933	0.883475	1.06609	1.27864	1.15977	0.772806	1.30625	1.04935	1.071	0.903229	0.862498	1.08597	1.0119	0.830646	0.811867	0.92235	1.12147	0.858274	0.913457	1.07161	0.960875	0.925485	0.191609	0.19639	0.585524	0.896661	0.863636	1.03824
P53621	Coatomer subunit alpha	COPA	1.11818	0.862017	0.968911	0.989364	1.2136	0.997399	0.871671	0.983259	1.13421	1.11622	0.831044	1.08094	1.09622	0.997119	0.973705	0.897657	0.998987	0.930824	0.897686	0.953391	1.0154	1.01587	0.935709	0.993201	0.22619	0.145614	1.00047	0.921517	1.08567
P53634	Dipeptidyl peptidase 1	CTSC	1.32709	1.21402	1.16041	1.24958	0.714908	0.868818	0.549659	1.27649	0.678708	0.683855	1.62251	1.37949	1.28193	0.800031	0.924225	0.581936	1.19247	0.930541	0.80281	1.04091	1.00441	1.11534	0.909733	0.516818	0.733039	0.7382	1.11044	0.905739	1.22601
P53680	AP-2 complex subunit sigma	AP2S1	1.60476	0.674481	0.591397	1.01249	1.14169	0.886253	1.08648	0.624344	2.17928	0.780911	0.684501	0.605734	1.22418	1.19109	1.13117	0.817697	0.508374	0.541906	0.53358	1.00021	1.08902	0.936263	0.680353	0.44164	0.140865	0.136461	0.859731	0.624739	1.37614
P53701	Cytochrome c-type heme lyase	HCCS	1.03157	1.13353	1.00043	1.20791	0.466566	0.698093	0.926143	1.16037	1.00612	1.21609	0.775697	0.821948	1.07695	0.897446	1.28005	0.827072	1.00899	0.971087	1.17613	1.15585	0.95897	1.01136	1.02783	0.956224	1	0.869465	1.05463	1.0718	0.983983
P53801	Pituitary tumor-transforming gene 1 protein-interacting protein	PTTG1IP	0.39454	1.38615	0.577383	1.45245	0.333112	0.465889	0.417906	1.08155	0.989865	0.883734	0.673572	1.56255	1.38384	0.931089	0.96967	1.20222	1.15723	1.53721	2.14147	0.734355	0.788761	1.06741	1.3545	0.240663	0.132729	0.269755	1.35327	1.71725	0.788047
P53814	Smoothelin	SMTN	0.68838	0.930173	0.943976	0.930687	1.33573	1.10942	1.22624	0.868366	1.46049	1.0218	0.900899	1.00634	0.971294	0.903385	1.28571	0.558671	0.573453	0.969566	0.966524	0.944205	1.05483	1.0149	0.802484	0.677806	0.151851	0.0983326	0.962151	0.760771	1.2647
P53990	IST1 homolog	IST1	1.09779	0.841074	0.9047	1.10177	0.495004	1.20204	1.03301	0.871798	1.28736	1.05321	1.02467	0.950202	0.950438	0.922742	1.34588	0.837284	0.754484	0.98944	0.891978	1.07888	0.981616	1.04119	0.910414	0.539993	0.666566	0.37884	1.06069	0.927465	1.14365
P53992	Protein transport protein Sec24C	SEC24C	1.05435	0.920714	0.832914	0.921003	1.19633	1.22285	0.903812	0.966877	1.31682	1.03493	0.90337	0.93785	0.985724	0.968506	1.03803	0.853015	0.892728	0.934319	0.96205	0.918495	1.0373	0.978068	0.912121	0.316407	0.0667716	0.0938152	0.942902	0.879326	1.0723
P54105	Methylosome subunit pICln	CLNS1A	1.3804	1.22951	1.54217	1.93051	0.286208	0.42646	1.3499	1.74035	0.625618	0.703895	1.33376	0.451755	1.44151	1.27448	1.33136	0.976582	0.750801	0.954886	0.422481	0.610875	1.1679	1.08946	0.743125	0.747906	0.18731	0.12659	0.932835	0.63629	1.46605
P54136	Arginine--tRNA ligase, cytoplasmic	RARS	1.02927	1.00155	0.925829	0.90901	1.30496	0.903679	0.994683	1.08197	1.08259	0.937783	0.870246	1.06878	1.14185	0.863435	0.969476	1.00229	0.986952	1.07114	0.949206	0.911351	1.02595	0.975263	0.984187	0.584482	1	0.856025	0.950596	0.959294	0.990932
P54577	Tyrosine--tRNA ligase, cytoplasmic	YARS	1.01647	0.965383	0.886395	1.0666	1.15532	1.03256	0.996183	0.890893	1.18556	1.06139	0.931549	0.979375	1.01859	0.978189	1.05418	0.908431	0.895638	0.895061	0.884201	1.00623	1.02171	1.00388	0.917912	0.643014	0.0283313	0.035876	0.982551	0.89841	1.09366
P54578	Ubiquitin carboxyl-terminal hydrolase 14	USP14	0.943735	1.03638	0.856093	0.942469	1.33821	0.986986	1.00891	1.02781	1.25577	1.02367	0.817923	0.944098	1.03723	0.95293	1.05125	0.898195	0.755822	1.05939	0.936641	0.935358	1.04404	0.971182	0.917082	0.352866	0.226878	0.345326	0.930215	0.878397	1.05899
P54619	5'-AMP-activated protein kinase subunit gamma-1	PRKAG1	0.987683	0.959366	0.981599	1.0814	0.805521	1.32714	0.829675	1.11628	1.2752	0.700609	0.823428	1.29354	0.81373	0.878043	1.08882	0.741077	0.930154	0.923157	0.935107	1.11663	1.04043	0.933029	0.929225	0.445549	0.529813	0.969589	0.896773	0.893116	1.00409
P54652	Heat shock-related 70 kDa protein 2	HSPA2	1.12402	1.08934	0.747707	1.0159	0.671818	1.08426	1.34326	1.15249	1.32415	0.706193	0.618052	1.34885	1.76542	1.3282	0.738567	0.595126	0.658643	1.01286	0.809562	0.770709	1.06144	1.08421	0.769381	0.904873	0.0310631	0.182559	1.02146	0.724847	1.4092
P54687	Branched-chain-amino-acid aminotransferase, cytosolic	BCAT1	1.00922	1.03252	1.03786	0.939205	1.03799	1.18118	1.03483	0.976735	1.00924	1.06136	0.755536	1.10076	1.01266	1.00116	0.844597	1.13868	1.02327	0.940262	1.07096	0.891371	1.02875	0.962678	1.01291	0.729618	0.729584	0.67645	0.935771	0.984597	0.95041
P54709	Sodium/potassium-transporting ATPase subunit beta-3	ATP1B3	1.12238	1.25713	1.21209	0.94802	1.11535	0.834353	0.854129	1.06738	0.86314	1.46772	0.77083	1.11212	0.909127	0.84112	0.857378	1.18157	1.00015	0.901049	0.632373	1.09472	1.03044	0.993049	0.961974	1	1	0.814587	0.963712	0.933555	1.0323
P54725	UV excision repair protein RAD23 homolog A	RAD23A	1.30925	0.673188	1.05047	1.0433	0.649865	1.25497	0.568413	0.688757	1.18608	1.49377	0.666242	1.43967	1.07885	0.783135	1.34593	1.20504	0.767026	0.642271	0.16703	1.40034	0.936032	1.1346	0.836341	0.703245	0.6508	0.35181	1.21214	0.893496	1.35662
P54727	UV excision repair protein RAD23 homolog B	RAD23B	1.16386	0.733841	0.775462	1.23498	0.812236	1.15579	1.02594	0.707518	1.32019	0.935173	1.14734	1.0031	0.883466	1.16806	1.06224	0.965143	0.757276	0.84283	0.787675	1.09885	0.992201	1.03323	0.890354	0.640728	0.446502	0.221322	1.04135	0.897353	1.16047
P54802	Alpha-N-acetylglucosaminidase	NAGLU	1.00877	0.898142	0.727112	1.1091	1.80789	1.1609	0.373898	0.593311	1.2679	0.666608	0.688027	0.904835	1.36928	1.4502	0.25435	0.793044	1.12381	1.18649	1.44442	0.952008	0.994114	0.888883	1.09995	0.632531	0.797962	0.93118	0.894147	1.10647	0.80811
P54819	Adenylate kinase 2, mitochondrial	AK2	1.10455	0.68035	0.924668	0.763353	0.56243	1.09887	1.03134	0.608636	1.24719	1.20944	0.941182	1.1465	0.749067	1.06256	1.29134	1.22505	1.00883	0.875137	0.980138	1.12108	0.891265	1.06668	1.04205	0.371753	0.203561	0.792779	1.19682	1.16918	1.02364
P54852	Epithelial membrane protein 3	EMP3	0.932341	1.24295	1.46076	0.879449	0.0274084	0.95362	0.771721	1.38561	0.692434	1.23195	1.11697	0.729153	0.833594	0.84179	0.879028	1.13097	0.901944	1.54452	0.99643	1.37746	0.927366	0.938748	1.19026	0.941954	0.229971	0.246831	1.01227	1.28349	0.788689
P54886	Delta-1-pyrroline-5-carboxylate synthase	ALDH18A1	0.950015	0.896082	0.861602	0.955619	1.42868	1.0044	0.783633	0.925235	1.30528	1.25617	0.898973	1.04399	0.969361	0.980721	1.00774	0.903959	0.911609	1.01432	0.815096	0.891116	1.01228	1.02616	0.907219	0.866573	0.260977	0.163076	1.01371	0.896211	1.13111
P54920	Alpha-soluble NSF attachment protein	NAPA	1.15988	1.04241	0.988255	1.02202	0.844592	1.07657	0.979762	1.04493	0.968324	1.06778	0.888524	1.08898	1.02254	1.06112	0.904223	1.0718	0.974253	1.04963	0.950135	0.912966	1.01408	1.00553	0.991756	0.843146	1	1	0.991562	0.977982	1.01389
P55010	Eukaryotic translation initiation factor 5	EIF5	0.976679	1.13618	0.877514	1.03775	0.488637	1.13744	0.877731	1.057	1.33334	1.05835	0.933646	0.977203	0.976081	0.878629	1.25094	0.938729	0.974534	0.905051	0.736381	1.05742	0.991363	1.01248	0.922424	0.815571	0.672393	0.654211	1.0213	0.93046	1.09763
P55036	26S proteasome non-ATPase regulatory subunit 4	PSMD4	1.18289	0.772722	0.888933	1.02868	0.862257	1.11201	0.909646	0.864765	1.15692	1.15153	1.16476	1.11989	1.1412	1.01953	0.989813	0.925239	0.853794	1.00007	0.773742	0.962346	0.975425	1.09779	0.903039	0.062402	0.242591	0.00612217	1.12544	0.92579	1.21566
P55039	Developmentally-regulated GTP-binding protein 2	DRG2	0.72562	1.08641	1.0922	1.06822	1.65698	0.822332	0.870571	1.39696	1.34378	0.77755	0.454261	0.983803	1.20136	1.08456	0.765593	0.894605	0.995655	0.964918	0.761371	0.854734	1.11812	0.877855	0.894256	0.157154	0.144108	0.881298	0.785117	0.799786	0.981659
P55060	Exportin-2	CSE1L	1.02129	0.845911	0.968856	0.79659	1.37347	1.12239	0.822356	1.12447	1.11323	1.02225	0.707578	0.768938	1.25043	1.01288	0.995019	1.04792	1.04234	1.00493	0.814696	1.01562	1.02095	0.959515	0.9851	1	0.927936	0.764256	0.939825	0.964885	0.974028
P55072	Transitional endoplasmic reticulum ATPase	VCP	1.03087	1.0457	0.892774	1.04312	1.09474	1.08138	0.883765	0.960392	1.18285	1.10494	0.951359	0.997425	1.07478	0.98369	0.991473	0.929477	0.998949	0.921633	0.787778	0.93003	1.02395	1.01728	0.913573	0.861961	0.0384162	0.0687974	0.99348	0.892201	1.11352
P55084	Trifunctional enzyme subunit beta, mitochondrial	HADHB	1.04752	0.890906	0.872282	0.961703	1.2975	1.0431	0.862236	0.787996	1.18965	1.10161	0.988117	1.03866	0.95125	1.1257	1.12634	0.973181	0.910377	0.959686	0.837742	0.922393	0.994767	1.05528	0.920676	0.325789	0.321269	0.0117051	1.06083	0.92552	1.1462
P55157	Microsomal triglyceride transfer protein large subunit	MTTP	1.09468	0.475239	0.68964	0.777184	1.50666	2.86555	0.481741	1.40314	0.830608	0.946855	0.25653	0.58376	1.28682	1.39051	1.0511	1.48821	0.304253	1.86673	1.04082	0.414683	1.12494	0.919262	1.02294	1	0.780431	1	0.817166	0.909329	0.898648
P55196	Afadin	AFDN	1.16143	1.1495	0.65473	1.07576	1.13776	1.46337	0.890459	0.847533	1.2537	1.11482	0.95786	0.352461	1.24335	0.650488	1.11955	0.770158	1.1772	0.927835	0.821911	0.98822	1.07047	0.90642	0.937064	0.429063	0.605607	0.833688	0.846749	0.875375	0.967298
P55209	Nucleosome assembly protein 1-like 1	NAP1L1	1.04924	1.01341	1.02087	1.02327	0.723627	0.95767	1.07573	0.995608	1.00883	1.02089	0.953027	0.784167	1.0897	1.09457	1.0523	1.09732	0.984675	1.15589	1.05006	0.920153	0.985362	0.99911	1.04162	0.804872	0.827175	0.715723	1.01395	1.05709	0.959189
P55210	Caspase-7	CASP7	1.55468	1.38381	0.924633	1.27685	0.412064	0.498385	0.94895	0.780734	0.727886	1.21273	1.22017	0.571183	1.64407	1.04413	1.10194	1.21551	0.940067	1.17296	1.01826	0.811552	0.945332	1.13237	1.03167	0.941631	0.54942	0.758297	1.19785	1.09133	1.09761
P55263	Adenosine kinase	ADK	1.16493	0.924278	0.963548	1.0242	1.27474	1.04083	0.966556	0.972468	1.159	0.960407	1.03214	0.705379	1.10422	0.98633	0.741428	0.978896	0.919548	1.11065	1.05104	0.880214	1.0545	0.921651	0.988069	0.249632	0.350261	0.373946	0.874014	0.936999	0.93278
P55265	Double-stranded RNA-specific adenosine deaminase	ADAR	1.14594	0.854959	0.882188	0.933348	1.38641	1.15333	0.937131	0.977732	1.14581	1.07484	0.680084	1.03719	1.15059	0.702911	0.986217	1.04754	0.926088	0.98387	0.943972	0.95202	1.04632	0.938639	0.970698	0.394026	0.643132	0.685229	0.897089	0.927729	0.966974
P55268	Laminin subunit beta-2	LAMB2	1.09844	1.0419	0.853634	0.98879	1.50757	1.00959	0.860563	1.12221	0.942726	0.94251	0.962159	1.16303	0.97452	1.1055	0.861436	1.10556	0.979703	0.850089	0.759309	0.964013	1.04727	1.00152	0.931736	0.549275	0.54174	0.490121	0.956319	0.88968	1.0749
P55735	Protein SEC13 homolog	SEC13	0.957046	0.876373	1.16579	0.964218	1.11923	0.524497	1.21603	0.831133	1.10658	0.802759	1.2723	1.19751	0.812903	0.868546	1.3149	0.951545	1.04069	0.909508	0.908423	1.02672	0.973433	1.04482	0.967377	0.804216	0.934223	1	1.07334	0.993779	1.08005
P55769	NHP2-like protein 1	SNU13	1.07125	1.08223	1.08028	0.970177	0.333233	1.18401	1.21634	1.05651	1.18351	1.05635	0.990074	0.912733	1.01858	1.00249	1.04533	0.845527	1.05633	0.852766	0.833225	1.01277	1.01973	1.00426	0.920124	0.861006	0.468753	0.310613	0.984833	0.902324	1.09144
P55786	Puromycin-sensitive aminopeptidase	NPEPPS	1.14943	1.0184	1.08624	1.01747	1.36696	1.19218	0.936703	1.09733	1.01509	0.982285	0.827547	0.986763	1.06892	1.00142	0.896769	0.804972	1.00721	0.919464	0.836834	0.886456	1.09776	0.960617	0.890988	0.0281303	0.00470811	0.153545	0.875073	0.811644	1.07815
P55809	Succinyl-CoA:3-ketoacid coenzyme A transferase 1, mitochondrial	OXCT1	1.15901	0.858254	0.894538	0.99084	1.17868	1.03929	1.10059	0.691253	1.10446	0.871114	0.921247	1.1544	0.852764	1.06754	1.01786	1.08725	0.953387	1.01502	1.11265	0.912698	1.00188	0.980821	1.0162	1	0.817997	1	0.978982	1.0143	0.965182
P55854	Small ubiquitin-related modifier 3	SUMO3	0.950397	1.04788	0.28534	1.0764	1.52818	1.21011	1.15916	0.264484	1.62113	1.19341	0.893885	0.901652	1.04983	0.911075	0.254452	1.09358	0.797705	0.831535	1.06519	1.12174	1.0159	0.867384	0.981949	0.676928	0.836689	1	0.85381	0.966582	0.883329
P55884	Eukaryotic translation initiation factor 3 subunit B	EIF3B	0.967276	1.03958	1.00324	0.911678	1.20312	0.947675	0.879862	1.10642	1.08893	1.18246	0.949007	0.967044	1.05334	0.940312	1.03834	0.947507	1.00298	0.947799	0.869159	0.932674	1.01642	1.02175	0.940024	0.911748	0.197303	0.0997456	1.00524	0.924838	1.08694
P55899	IgG receptor FcRn large subunit p51	FCGRT	1.17977	1.06019	0.731506	1.40657	1.13922	0.754425	0.903325	0.925336	0.794408	1.02491	0.985978	0.995998	1.18066	0.998757	0.944751	1.36885	0.963669	1.33034	0.780696	0.868118	0.988305	1.02184	1.06233	1	1	0.727003	1.03393	1.07491	0.961884
P55957	BH3-interacting domain death agonist	BID	0.824473	0.849722	1.06795	1.02753	0.469654	0.949093	0.935653	1.36885	1.23376	1.26906	0.543983	0.850171	1.15389	1.30089	1.05115	1.15677	0.901465	1.18867	0.564456	1.02953	0.969632	1.02819	0.968177	1	0.991218	1	1.06039	0.9985	1.06199
P56182	Ribosomal RNA processing protein 1 homolog A	RRP1	1.35417	1.18756	0.831955	1.12427	0.608396	1.34898	0.695878	1.27406	1.09626	1.46563	1.33548	0.0888312	1.42061	1.28968	0.838084	1.32915	1.17414	0.110121	0.906972	0.71176	1.05795	1.07305	0.84643	0.945527	0.998019	0.6461	1.01428	0.800069	1.26774
P56192	Methionine--tRNA ligase, cytoplasmic	MARS	1.1177	0.989726	0.7694	0.93332	1.31002	1.06557	0.799131	0.947881	1.2048	1.11085	0.845659	1.11308	1.04315	1.02161	1.00556	0.914302	0.84593	1.09105	0.770509	0.947978	1.01528	1.02332	0.913954	0.906276	0.292832	0.310149	1.00791	0.900197	1.11966
P56199	Integrin alpha-1	ITGA1	1.21991	0.976456	0.847576	0.624269	1.07954	1.12342	0.905805	0.954667	0.892666	1.35563	1.11006	0.939176	0.664578	1.13526	0.833184	1.55635	0.803488	0.925849	1.0473	1.05607	0.958257	1.00632	1.07781	0.659141	1	0.95627	1.05015	1.12476	0.933666
P56385	ATP synthase subunit e, mitochondrial	ATP5ME	1.69455	0.974772	1.24081	1.25387	0.187495	0.834724	0.778374	0.720139	0.409706	1.63615	1.48336	0.983112	0.426195	0.999256	0.837349	1.86331	1.01438	0.96774	0.949498	1.16776	0.899382	1.0609	1.19254	0.70917	0.568055	0.57309	1.17959	1.32595	0.889619
P56537	Eukaryotic translation initiation factor 6	EIF6	1.00909	0.856263	0.806873	0.965076	1.2669	1.2084	0.944663	0.780478	1.28017	1.17531	0.781212	1.82447	1.23914	0.73956	1.04493	0.644177	0.932961	0.906645	0.628694	0.84241	1.0131	1.1341	0.790977	0.460627	0.0650252	0.0869047	1.11944	0.780749	1.4338
P56545	C-terminal-binding protein 2	CTBP2	1.15239	0.887636	0.933642	0.940353	1.19213	1.32352	0.0441266	1.03195	1.15486	1.1826	0.839571	1.19772	0.873238	0.950232	0.901515	1.13137	1.09331	1.1944	1.06129	0.879643	0.962289	0.990814	1.072	0.831275	0.603329	0.935444	1.02964	1.11401	0.924264
P56945	Breast cancer anti-estrogen resistance protein 1	BCAR1	0.573554	1.59812	1.52167	1.04817	1.6947	0.791701	0.817424	1.42531	0.546278	0.540899	0.745535	0.924233	0.819943	1.437	0.37816	1.73183	1.59605	0.22124	1.64887	0.696521	1.11299	0.807628	1.1789	0.436704	0.833682	0.380187	0.725637	1.05922	0.685068
P57737	Coronin-7	CORO7	1.16068	1.06113	0.910301	0.940251	1.48424	1.04979	0.905723	0.86245	1.12008	1.09763	0.766694	0.834351	0.968576	0.911966	1.00529	0.938056	1.03208	1.09113	0.943202	0.898148	1.05496	0.930752	0.980524	0.362853	0.442023	0.385526	0.882262	0.929442	0.949239
P57740	Nuclear pore complex protein Nup107	NUP107	0.996757	1.06476	0.843864	0.997192	1.21459	1.21788	0.884555	1.14649	1.15076	1.16091	0.784618	0.9408	1.05229	0.977884	0.904702	0.921135	0.922197	1.03938	0.935676	0.846394	1.05743	0.970201	0.932957	0.298205	0.0944506	0.517835	0.91751	0.882288	1.03992
P57764	Gasdermin-D	GSDMD	1.20318	0.973825	0.976181	1.07756	1.39219	1.14923	0.387213	0.960413	1.53072	1.26513	0.748629	0.627157	1.50966	0.841552	1.06099	0.693045	0.959751	0.828001	0.317267	0.983785	1.07228	1.00885	0.75637	0.699876	0.165494	0.242012	0.940849	0.705385	1.33381
P57772	Selenocysteine-specific elongation factor	EEFSEC	0.598455	0.940817	0.589116	1.08821	1.51554	1.02454	1.28883	1.18573	1.00784	0.98367	0.553917	1.48268	0.706622	1.30018	1.43535	0.925454	1.15341	0.189022	0.701041	1.16087	1.02656	1.07707	0.825959	0.775402	0.456081	0.832515	1.0492	0.804586	1.30402
P58546	Myotrophin	MTPN	1.33024	1.22422	1.22007	1.15978	1.121	1.81941	1.44093	1.56426	0.811577	0.682778	0.821195	1.33397	0.483497	1.24964	1.0048	0.943135	0.412375	0.812297	0.339282	0.706978	1.29905	0.929314	0.642814	0.0460435	0.00136466	0.108275	0.715377	0.494832	1.4457
P58557	Endoribonuclease YbeY	YBEY	1.66399	1.08852	1.16106	1.07909	0.544094	1.35057	1.31821	1.2109	0.864003	0.194153	1.09797	0.367119	1.52282	0.216199	1.29964	1.27362	1.17805	1.19128	0.65521	0.929758	1.14227	0.782984	1.04558	0.48412	0.507818	0.461633	0.685464	0.915357	0.748849
P59190	Ras-related protein Rab-15	RAB15	1.15463	1.11235	0.932908	0.982595	1.33663	0.970109	0.696462	0.861726	1.13788	1.1922	1.02059	1.16829	1.17942	0.878198	0.933337	0.86281	0.999955	0.857734	0.634159	0.975073	1.02059	1.06201	0.865946	0.604693	0.128789	0.095208	1.04058	0.848478	1.22641
P60033	CD81 antigen	CD81	1.00436	1.1725	1.04899	0.917324	0.643567	1.15215	0.937448	1.02014	0.87733	1.18609	0.950839	1.3185	0.944094	0.979108	0.768018	1.35123	0.987238	0.988202	0.826974	1.02428	0.974869	1.02444	1.03558	0.877843	1	0.91866	1.05085	1.06228	0.989241
P60174	Triosephosphate isomerase	TPI1	1.11216	0.924141	0.948477	1.01325	0.827767	0.910437	1.05785	0.93804	1.05583	0.94059	0.904316	1.06978	1.00489	0.98322	1.17298	1.03097	1.0086	1.05044	1.09204	0.949193	0.976439	1.01263	1.02625	0.664629	0.547614	0.752035	1.03706	1.05101	0.986727
P60228	Eukaryotic translation initiation factor 3 subunit E	EIF3E	1.19841	0.946813	0.927411	0.707861	1.44503	1.5594	0.81638	0.791698	1.00546	1.40824	0.664777	0.940759	1.43184	0.8533	1.0162	0.928197	0.863432	0.709423	0.781477	0.999221	1.04427	1.05252	0.85635	0.956381	0.286816	0.220592	1.00789	0.820043	1.22907
P60468	Protein transport protein Sec61 subunit beta	SEC61B	0.846321	0.54671	1.31751	0.646028	1.59911	1.06695	0.818813	0.803033	1.79638	0.804618	0.545262	0.730585	0.666665	1.19635	1.24003	0.617484	0.580889	1.19429	0.699988	1.24331	1.04898	0.863918	0.867191	0.915301	0.529347	0.984905	0.823577	0.826697	0.996225
P60484	Phosphatidylinositol 3,4,5-trisphosphate 3-phosphatase and dual-specificity protein phosphatase PTEN	PTEN	0.851227	0.584571	3.05871	0.0981966	0.446327	0.888393	2.88482	2.36435	0.405348	0.638211	0.104296	1.04576	0.0451423	0.0742795	0.116692	0.337726	3.02128	1.26568	2.94142	0.211113	1.28688	0.337396	1.55544	0.0933155	0.688844	0.0902485	0.262181	1.20869	0.216913
P60510	Serine/threonine-protein phosphatase 4 catalytic subunit	PPP4C	1.36852	1.25219	0.896375	0.847191	1.00451	1.16521	0.944998	1.15686	0.708411	0.959222	0.956517	1.78632	0.966434	0.682442	0.89262	0.824179	1.1151	1.12781	1.00887	0.813904	1.03825	1.04059	0.977972	0.988323	1	1	1.00225	0.941941	1.06403
P60520	Gamma-aminobutyric acid receptor-associated protein-like 2	GABARAPL2	1.05996	1.30198	1.0941	0.967928	0.819217	1.49717	1.22096	1.19042	1.1407	1.10546	0.865622	0.358355	1.00112	1.19876	0.77654	1.02171	1.02136	1.09046	0.202623	0.962426	1.1436	0.884309	0.859715	0.188651	0.152654	0.897454	0.773265	0.751759	1.02861
P60660	Myosin light polypeptide 6	MYL6	1.08006	1.06698	0.893027	1.06181	0.809235	0.759635	1.26334	0.947352	1.09099	1.0207	0.921745	1.01499	0.933899	1.00288	1.74597	0.798009	0.739792	0.713823	0.923191	1.06078	0.996938	1.1067	0.84712	0.406188	0.218306	0.118683	1.1101	0.849722	1.30642
P60842	Eukaryotic initiation factor 4A-I	EIF4A1	1.04777	0.823558	0.853355	1.00226	1.31391	1.06858	0.86958	0.901043	1.34087	1.10543	0.809107	1.05492	0.973244	1.06445	0.952675	0.81535	0.822779	0.999081	0.892877	0.974154	1.02455	0.993303	0.900848	0.673268	0.297528	0.166266	0.969505	0.879265	1.10263
P60866	40S ribosomal protein S20	RPS20	1.21171	0.846151	0.863669	1.08322	0.723573	1.0061	1.07967	0.662536	1.35944	1.15883	0.716012	1.00321	0.720914	1.08671	1.49979	1.08836	0.699352	0.669648	1.05595	1.05286	0.981785	1.03091	0.913235	0.714321	0.818984	1	1.05004	0.930178	1.12886
P60891	Ribose-phosphate pyrophosphokinase 1	PRPS1	0.122995	0.552085	1.21957	0.282683	1.13011	1.5084	2.53549	1.1237	0.98791	1.27649	0.270505	0.592322	0.751504	1.01753	1.34376	0.72978	0.844903	1.11167	1.73476	0.937965	1.05144	0.87535	1.07182	0.798181	0.942453	1	0.832526	1.01938	0.816698
P60900	Proteasome subunit alpha type-6	PSMA6	1.11262	0.949509	0.934361	1.0872	1.2006	1.03087	0.891365	1.02046	1.14149	1.02513	0.790047	1.11215	1.06436	1.05542	0.854448	0.92444	0.960169	1.05012	0.800384	0.926683	1.04094	0.983593	0.93236	0.514017	0.133459	0.416654	0.944907	0.895689	1.05495
P60903	Protein S100-A10	S100A10	1.50511	0.923984	1.30815	0.793283	0.213317	1.33195	1.30655	1.06299	0.438171	1.29411	1.11879	1.27688	0.87765	1.12808	0.851799	1.27581	1.15588	0.817492	1.22076	0.830534	0.987056	1.09122	1.0601	1	0.994541	0.788992	1.10553	1.074	1.02936
P60953	Cell division control protein 42 homolog	CDC42	0.803578	0.556396	1.34745	0.728842	1.4171	1.02106	0.672562	1.18602	1.8294	0.702128	0.497613	0.369069	1.06039	1.50705	1.32076	0.709466	0.653382	1.24694	0.637786	0.951812	1.06249	0.909502	0.839876	0.736098	0.626677	0.736075	0.856011	0.79048	1.0829
P60981	Destrin	DSTN	1.10412	1.00153	1.15154	1.19973	0.30318	0.934066	0.970002	0.865479	1.18548	0.961247	0.831988	1.00474	0.884239	1.26313	1.24339	0.955407	0.653329	1.17332	1.24916	0.93972	0.968348	1.03146	0.994187	1	0.842605	1	1.06517	1.02668	1.03749
P60983	Glia maturation factor beta	GMFB	0.550978	1.35413	0.314976	0.187608	0.368277	0.884919	1.55007	2.08366	0.814542	0.75227	2.19255	0.814724	0.776512	1.20911	1.71661	1.19085	0.753445	0.993443	0.44495	1.11593	0.901017	1.24363	0.899722	0.410198	0.9957	0.620101	1.38025	0.998563	1.38224
P61006	Ras-related protein Rab-8A	RAB8A	0.77698	0.724613	1.07088	0.522004	1.48828	0.964222	1.24446	0.878648	1.52644	1.05131	0.510493	0.757272	1.32962	1.59843	0.864436	0.757724	0.625478	1.12089	0.804247	0.928564	1.02184	1.0186	0.847381	0.986141	0.628314	0.492028	0.99683	0.829274	1.20205
P61011	Signal recognition particle 54 kDa protein	SRP54	1.19832	0.934416	0.854733	0.589301	1.42278	1.08407	1.06433	0.972953	1.14737	1.18012	0.759961	1.09896	0.927251	1.0759	1.04767	0.90014	0.970146	0.814535	0.919653	0.94501	1.02981	1.01498	0.909897	0.874749	0.220004	0.350854	0.985597	0.883559	1.11549
P61019	Ras-related protein Rab-2A	RAB2A	1.02374	0.9035	0.956795	0.656582	1.16611	1.20865	0.963502	0.965199	1.06883	0.974442	0.967149	1.16312	0.917452	1.10808	0.885016	0.98024	0.913208	1.14664	0.934603	1.01415	0.990324	1.00254	0.997769	1	1	0.932694	1.01234	1.00752	1.00479
P61020	Ras-related protein Rab-5B	RAB5B	0.856705	0.686157	1.02421	0.597431	1.68584	1.19341	0.825385	0.742175	1.34599	0.862739	0.816972	0.83664	0.86668	0.999578	1.19886	1.19167	0.872716	0.944	1.0836	1.01162	0.995256	0.930245	1.02072	0.913692	0.838037	0.750578	0.934679	1.02559	0.91136
P61026	Ras-related protein Rab-10	RAB10	1.0641	0.730635	0.966338	0.567385	1.41377	0.750253	0.998991	0.904311	1.29293	1.20106	0.718948	0.906976	0.819773	1.21468	1.2238	1.03919	0.995886	1.09635	1.07687	0.862415	0.965412	1.01421	1.01414	1	1	0.999473	1.05054	1.05048	1.00006
P61081	NEDD8-conjugating enzyme Ubc12	UBE2M	1.19249	1.18649	1.0456	1.11084	0.535277	1.17906	1.20241	1.11692	1.18663	0.671218	1.00957	0.634808	1.22061	1.04472	1.05902	1.03235	1.11427	0.551261	0.729159	0.995325	1.08397	0.939993	0.884473	0.318838	0.328954	0.675735	0.867178	0.815958	1.06277
P61086	Ubiquitin-conjugating enzyme E2 K	UBE2K	1.1866	0.80018	0.982834	0.910479	0.666815	1.24022	0.698105	0.853538	1.254	1.25878	0.651965	1.17062	1.22438	0.918942	1.19421	1.01265	0.946061	0.9562	0.759343	1.03003	0.954752	1.06982	0.940858	0.494719	0.870131	0.668699	1.12052	0.985447	1.13707
P61088	Ubiquitin-conjugating enzyme E2 N	UBE2N	1.24254	0.933083	1.12752	1.15327	0.744222	1.12494	1.28262	1.00562	0.902579	1.02291	1.02028	1.07123	1.16195	0.848826	0.819715	0.898065	0.896901	1.05685	1.22336	0.780465	1.05738	0.990819	0.971128	0.574217	1	0.821025	0.937052	0.91843	1.02028
P61106	Ras-related protein Rab-14	RAB14	0.999747	1.02601	0.970641	0.737322	1.49641	1.05306	0.707177	0.899411	1.33844	1.04869	0.84074	0.833166	0.583616	1.01266	1.03814	1.12685	0.869952	1.11558	0.894576	1.03469	1.02536	0.892835	1.00833	0.3418	0.859051	0.586698	0.870755	0.983393	0.885459
P61158	Actin-related protein 3	ACTR3	0.983852	0.946035	0.948528	1.12244	1.11743	0.920667	0.904552	0.889513	1.04743	1.02084	0.911247	1.0154	1.08646	0.976212	0.999685	1.09432	0.992136	0.970622	0.930465	1.03737	0.986717	1.00164	1.00498	1	1	0.921862	1.01512	1.01851	0.996675
P61160	Actin-related protein 2	ACTR2	1.04126	1.11362	0.969468	1.10438	1.03911	0.843733	0.904912	1.08984	1.01556	1.02249	0.979363	1.05332	1.14734	1.05496	0.948081	0.862663	1.04925	0.960923	0.768521	1.00783	1.01354	1.03426	0.929837	0.603156	0.220465	0.23222	1.02044	0.917413	1.1123
P61163	Alpha-centractin	ACTR1A	1.00621	0.990199	0.985232	0.949329	1.18917	1.05769	1.01217	0.945501	0.996558	1.0351	0.976123	0.989624	1.0089	0.907083	0.92903	1.06457	0.964613	1.14492	1.08234	0.884547	1.01467	0.974309	1.0282	0.574848	0.779747	0.39291	0.96022	1.01333	0.94759
P61201	COP9 signalosome complex subunit 2	COPS2	1.12524	1.23362	1.06042	1.03142	0.662807	0.939383	0.988111	1.21065	0.905735	0.929011	0.825295	1.09509	1.13333	1.08484	0.773918	0.881165	1.094	0.854216	1.05364	1.10618	1.01749	0.973582	0.997841	1	0.792471	1	0.956849	0.980691	0.975688
P61221	ATP-binding cassette sub-family E member 1	ABCE1	0.975906	0.893038	0.912288	1.04798	1.2846	1.02415	0.864335	0.969608	1.28489	1.15643	0.834514	1.01416	0.98811	0.997434	0.992923	1.02501	0.79065	0.928282	0.751762	0.989527	1.02853	0.997261	0.897047	0.624019	0.242936	0.206559	0.969597	0.872163	1.11172
P61225	Ras-related protein Rap-2b	RAP2B	0.749132	0.964886	0.820029	0.943621	1.95749	1.58691	0.50522	0.974705	1.19548	1.31653	0.454788	0.764817	1.11676	0.86188	1.20423	0.761231	1.0994	0.908431	0.71976	0.949607	1.0775	0.953168	0.887686	0.767151	0.714229	0.637257	0.884613	0.823841	1.07377
P61247	40S ribosomal protein S3a	RPS3A	1.15697	0.851053	0.935284	1.0354	0.424706	1.01361	1.01506	0.815143	1.16152	1.19871	0.937528	1.11756	0.924309	1.07517	1.31039	1.03943	0.914605	0.840442	0.94186	1.06486	0.934306	1.09394	0.96024	0.149584	0.750634	0.229728	1.17086	1.02776	1.13924
P61313	60S ribosomal protein L15	RPL15	1.22673	1.18621	0.968213	1.11616	0.579615	0.94579	0.899797	1.12856	1.10446	1.12694	0.960959	1.1579	1.19048	0.957159	1.06479	0.977006	0.955374	0.749505	0.830148	0.88487	1.01728	1.07637	0.879381	0.430539	0.122842	0.0138286	1.05809	0.864442	1.22401
P61353	60S ribosomal protein L27	RPL27	1.21856	0.872686	0.859439	1.2431	0.883209	0.924754	0.917166	0.97868	1.2114	1.47331	0.830373	1.38215	1.01689	0.872849	1.15092	0.864	0.703169	0.621447	0.74829	1.00811	1.01211	1.12108	0.789003	0.344755	0.0463276	0.0275513	1.10766	0.779561	1.42088
P61421	V-type proton ATPase subunit d 1	ATP6V0D1	1.10558	0.817692	0.984271	0.91296	1.30633	0.980847	1.1287	1.25201	1.0938	0.816305	0.888205	0.917074	0.976395	1.04036	0.811493	1.09114	0.724224	1.07458	0.956107	1.01407	1.06469	0.908306	0.972023	0.0635224	0.380057	0.374356	0.85312	0.912966	0.934449
P61457	Pterin-4-alpha-carbinolamine dehydratase	PCBD1	1.21785	0.163976	1.03496	0.944003	0.135387	1.84331	0.582207	1.16897	1.68228	1.25304	0.0517962	1.09182	1.20858	0.667001	2.13946	0.921785	0.51696	0.548551	0.410221	1.36777	0.974772	1.06862	0.753058	0.773538	0.576638	0.971554	1.09627	0.772548	1.41904
P61586	Transforming protein RhoA	RHOA	1.03932	0.327393	0.916034	0.0978125	1.65978	1.00193	0.585734	1.59648	0.417373	0.278446	0.640654	2.00573	1.852	1.50307	0.451732	2.15644	1.9335	0.687414	1.43714	0.497322	0.849095	1.12194	1.34236	0.633646	0.518721	0.601393	1.32134	1.58094	0.835793
P61604	10 kDa heat shock protein, mitochondrial	HSPE1	1.15469	1.00969	0.794552	1.26966	0.760255	0.8668	1.12416	0.726199	0.971781	1.4179	1.02244	0.836702	0.677539	1.05044	1.45382	1.02231	0.752631	0.638465	1.15926	1.15946	0.964197	1.07648	0.946427	1	0.877713	0.612173	1.11645	0.98157	1.13741
P61619	Protein transport protein Sec61 subunit alpha isoform 1	SEC61A1	1.13959	0.79516	1.33364	0.617092	1.12342	1.01512	0.0418355	1.00349	1.35628	1.47601	0.582785	0.947267	1.02326	0.822949	1.29396	1.55345	0.993541	0.688524	0.497078	1.16964	0.936181	1.02437	0.980445	1	0.836243	1	1.0942	1.04728	1.0448
P61758	Prefoldin subunit 3	VBP1	0.897549	1.08997	1.29404	0.878483	0.331825	1.11545	0.711267	1.22948	0.64532	1.62839	0.753581	1.298	0.743891	1.48583	1.54591	1.65405	0.595535	0.562215	0.683137	1.10538	0.910375	1.2426	0.920063	0.251216	0.963921	0.311637	1.36493	1.01064	1.35056
P61764	Syntaxin-binding protein 1	STXBP1	0.953541	1.01981	0.979251	1.28637	0.592809	0.948023	1.02376	1.18999	1.2253	0.922073	0.709105	1.05842	0.963101	0.955606	1.70136	0.712055	0.966466	0.339685	1.34063	0.943671	1.02432	1.05161	0.860502	0.850201	0.984322	0.525194	1.02665	0.840074	1.22209
P61769	Beta-2-microglobulin	B2M	0.689612	1.22519	0.204398	1.47173	0.250669	0.382653	1.71365	0.278906	1.04111	1.36095	1.67888	0.364834	1.5271	0.267735	1.13889	1.05492	1.27756	1.43092	1.49635	1.05142	0.806435	1.0564	1.26223	0.601269	0.121512	0.411314	1.30996	1.5652	0.836928
P61803	Dolichyl-diphosphooligosaccharide--protein glycosyltransferase subunit DAD1	DAD1	0.665868	1.18717	1.26615	0.832729	1.14165	1.38484	0.6217	1.15112	1.06659	1.57922	0.851003	1.03272	0.91929	0.893302	0.885194	1.02752	0.871023	1.1685	0.067249	1.16029	1.03531	1.02679	0.858915	0.949995	1	0.669124	0.991765	0.829619	1.19545
P61916	NPC intracellular cholesterol transporter 2	NPC2	1.13028	0.877973	1.05482	1.21459	0.62119	0.84603	1.34961	0.916503	0.909096	0.707096	0.846971	0.953063	0.854827	1.07377	1.60029	0.842542	0.956324	1.16225	0.890314	1.14168	0.991123	1.006	0.998621	1	1	0.95639	1.01501	1.00756	1.00739
P61923	Coatomer subunit zeta-1	COPZ1	1.1103	0.874672	1.03798	0.836492	1.19967	1.07892	0.838985	0.945222	1.10963	1.07553	0.713863	1.02474	1.06775	0.963094	1.10978	0.895411	0.951486	0.962442	0.739662	1.17736	1.00354	0.992461	0.945273	0.874162	1	0.875758	0.988959	0.941937	1.04992
P61956	Small ubiquitin-related modifier 2	SUMO2	0.992913	0.719191	0.724335	0.848236	1.25942	1.17283	0.931554	0.895113	1.32603	1.02546	0.652396	1.11895	0.846387	1.05148	1.33084	0.9866	0.800629	0.889968	0.988424	1.05662	0.985513	1.00425	0.944448	0.869022	0.928681	1	1.01901	0.958331	1.06332
P61960	Ubiquitin-fold modifier 1	UFM1	0.953635	0.992808	0.998512	1.00202	0.493121	1.08249	1.23527	0.996562	1.17153	1.08326	0.871409	0.912717	1.08285	1.07418	0.98135	0.975799	0.908208	1.04384	1.11238	0.928264	0.991772	1.00096	0.993699	1	0.979629	1	1.00926	1.00194	1.00731
P61964	WD repeat-containing protein 5	WDR5	1.16925	0.898905	1.05095	1.23945	1.29742	0.718439	1.04944	1.01148	0.833437	1.03565	1.04484	1.00402	0.850441	1.33763	1.06191	1.21684	0.82382	0.927451	0.857329	0.868932	1.02986	1.05575	0.938875	0.762492	0.478196	0.634969	1.02513	0.91165	1.12448
P61966	AP-1 complex subunit sigma-1A	AP1S1	0.814301	0.488723	0.372451	0.292334	0.814408	1.35397	1.49381	1.09179	1.59246	1.15927	1.06784	0.270732	1.42171	0.497629	1.08696	0.866476	1.19082	1.07102	1.12621	1.16731	0.923806	0.917356	1.08437	0.977451	1	0.532448	0.993019	1.1738	0.845983
P61970	Nuclear transport factor 2	NUTF2	1.09941	0.569304	0.988372	1.14946	0.927853	0.943409	1.15476	0.807341	1.22862	0.846258	1.0718	0.954887	0.912348	1.15135	1.04872	0.928471	0.914158	0.916759	0.983543	1.08728	0.985393	0.99756	0.966041	0.876986	1	1	1.01235	0.980361	1.03263
P61978	Heterogeneous nuclear ribonucleoprotein K	HNRNPK	1.10192	0.967636	0.927515	1.01912	0.760772	0.988912	0.932251	0.947546	1.09147	1.08622	0.939937	1.09771	1.03905	1.00687	1.24845	1.02646	0.892122	0.890604	0.972685	0.985628	0.970794	1.06971	0.9535	0.107048	0.672735	0.0956203	1.10189	0.982186	1.12188
P61981	14-3-3 protein gamma	YWHAG	1.15914	0.8525	0.748388	1.02294	0.538148	1.01874	0.983729	0.921974	1.15085	1.41717	0.923798	1.03339	0.936435	1.04758	1.09311	1.28829	0.928619	0.879508	1.09152	0.90666	0.932935	1.07525	1.01892	0.431156	0.557662	0.571857	1.15254	1.09216	1.05528
P62070	Ras-related protein R-Ras2	RRAS2	1.19977	0.711767	1.05372	1.1997	1.2418	1.14536	0.126865	0.861693	1.43911	1.32102	0.769473	0.931614	1.12369	0.99248	0.978436	0.959606	0.800839	1.14639	0.257621	1.14996	0.997754	1.01945	0.862884	0.880123	0.742721	1	1.02175	0.864826	1.18145
P62081	40S ribosomal protein S7	RPS7	1.04893	1.03292	0.94496	1.05311	0.529266	1.08251	0.963388	1.01053	1.21495	1.13686	0.855055	0.938382	1.02488	1.08981	1.01711	1.12901	0.91465	0.924822	1.05296	0.910462	0.98673	1.01035	0.986382	1	0.996187	1	1.02394	0.999647	1.0243
P62136	Serine/threonine-protein phosphatase PP1-alpha catalytic subunit	PPP1CA	1.04708	0.916717	0.916	0.977988	0.927308	1.07782	0.911892	0.84621	1.24123	1.07445	0.893153	1.14513	0.964348	0.923382	1.07924	1.08416	0.96081	0.964555	0.978538	0.914377	0.984694	1.01328	0.980489	0.899668	0.927662	1	1.02904	0.99573	1.03345
P62140	Serine/threonine-protein phosphatase PP1-beta catalytic subunit	PPP1CB	1.20056	1.30643	0.733484	0.788615	1.07627	0.839501	1.26541	0.685001	0.86693	0.757926	1.25961	0.688957	1.33365	1.39882	1.01157	1.26065	0.833709	0.700147	0.481376	1.32223	0.973577	1.07509	0.919622	0.702633	0.747168	1	1.10427	0.94458	1.16906
P62191	26S proteasome regulatory subunit 4	PSMC1	1.17274	0.860161	0.976998	0.93309	0.806349	1.11272	1.11443	0.88475	1.16606	1.0048	0.800011	1.18183	0.89946	1.10912	1.06083	0.970894	1.00914	1.03953	1.03587	0.847575	1.00303	1.00934	0.980603	0.927955	1	1	1.00629	0.977638	1.02931
P62195	26S proteasome regulatory subunit 8	PSMC5	0.930536	0.909265	0.779644	0.993291	1.04611	1.02464	1.00081	0.884035	1.20917	0.918782	0.988589	1.19954	1.10399	1.06279	1.19153	0.746419	0.968761	1.02903	0.872182	0.965854	0.975279	1.07754	0.916449	0.137518	0.3317	0.0781936	1.10485	0.939679	1.17577
P62241	40S ribosomal protein S8	RPS8	1.20078	1.03228	0.962595	1.01733	0.779605	1.19557	1.1467	1.50908	0.932802	1.10992	0.713542	1.06815	0.804304	1.05751	1.11464	0.76838	0.742987	0.993232	0.853552	1.03211	1.08631	0.978009	0.878053	0.260693	0.0857607	0.389266	0.900307	0.808291	1.11384
P62244	40S ribosomal protein S15a	RPS15A	1.17282	1.15751	0.986244	0.968544	0.898876	0.874395	1.03358	0.397241	1.14061	1.06099	1.08148	1.14271	1.1808	1.1134	0.963751	0.94248	0.845644	1.06059	0.941415	0.948157	0.958868	1.09052	0.947657	0.183879	0.891677	0.0219556	1.1373	0.988309	1.15076
P62249	40S ribosomal protein S16	RPS16	1.32918	0.893339	0.91459	1.13288	0.597013	0.894002	1.09747	1.00247	1.04957	1.29669	0.807554	1.18654	0.918338	1.07408	1.00171	0.917872	0.841203	0.678617	1.12624	1.09554	0.990056	1.04748	0.931895	0.815095	0.562824	0.824826	1.05801	0.941255	1.12404
P62256	Ubiquitin-conjugating enzyme E2 H	UBE2H	1.25731	0.887544	1.14584	1.0659	0.347239	0.844493	1.18708	1.25976	1.00567	1.08757	0.993937	1.21242	1.02988	0.930839	0.82197	1.08416	1.19484	1.01677	0.636815	0.992142	1.00009	1.01277	0.984944	1	0.904117	1	1.01268	0.984853	1.02825
P62258	14-3-3 protein epsilon	YWHAE	1.14533	0.99983	0.916613	0.99229	0.55669	1.04611	0.985298	0.956795	1.07473	1.0281	0.854292	1.13463	0.998555	1.04636	1.04968	1.13388	0.997847	1.03764	1.04667	0.961973	0.963743	1.0186	1.0356	0.596471	0.726914	0.70196	1.05692	1.07456	0.983585
P62263	40S ribosomal protein S14	RPS14	1.0736	0.904895	0.962163	1.06345	0.49638	1.04523	1.05479	0.918221	1.14139	1.11861	0.93978	1.22816	0.975312	1.01198	1.31385	1.00647	0.74078	0.78675	0.971813	1.05249	0.962236	1.09795	0.911661	0.182087	0.548215	0.126006	1.14104	0.947441	1.20434
P62266	40S ribosomal protein S23	RPS23	1.03268	1.29357	0.836372	1.11967	0.76994	1.04166	0.990032	1.3187	1.14985	1.09928	0.786944	1.06867	0.828567	1.09125	1.02765	0.868629	0.683336	0.683903	1.04703	1.05621	1.06139	0.983727	0.86782	0.336813	0.183875	0.345242	0.926832	0.817628	1.13356
P62269	40S ribosomal protein S18	RPS18	1.21004	1.10015	0.95261	0.986309	0.547786	1.05365	1.15568	0.939756	0.834494	1.17612	0.900572	1.06656	1.036	1.0344	1.20568	1.09883	0.759858	0.94558	1.22028	0.970569	0.975609	1.06989	0.999023	0.685339	0.805672	0.602381	1.09664	1.024	1.07094
P62277	40S ribosomal protein S13	RPS13	1.20452	0.792749	0.9292	1.21741	0.494732	1.09999	0.899315	0.844696	1.1698	1.18588	0.815995	1.2675	1.03189	1.00314	1.49863	1.00586	0.639175	0.548853	0.90019	1.14035	0.961378	1.13384	0.846884	0.240572	0.374807	0.177842	1.17939	0.880906	1.33884
P62304	Small nuclear ribonucleoprotein E	SNRPE	1.20291	1.1415	0.910381	1.12663	0.450629	1.35726	1.03718	1.33131	1.00889	1.12627	1.07574	1.24335	0.90056	1.07421	0.814341	0.776883	0.996482	1.11745	0.704402	0.797369	1.06296	1.03908	0.878518	0.820682	0.177401	0.324685	0.977528	0.826479	1.18276
P62306	Small nuclear ribonucleoprotein F	SNRPF	1.34412	0.677645	0.912945	1.37218	0.585433	0.862542	1.09052	0.658939	1.11553	1.22216	1.05089	1.02471	0.922163	1.14973	1.25487	0.930937	0.777527	0.770951	0.862234	1.14923	0.957761	1.10409	0.898176	0.269812	0.600218	0.0810754	1.15278	0.937788	1.22925
P62314	Small nuclear ribonucleoprotein Sm D1	SNRPD1	1.10374	1.31752	0.810239	1.25891	0.617278	1.06193	0.788663	0.615119	1.22845	1.39775	0.929899	0.955062	1.27783	1.32643	0.823405	0.87695	0.845356	0.777579	1.03536	0.862035	0.977983	1.1184	0.879456	0.424025	0.317473	0.113923	1.14358	0.899255	1.27169
P62316	Small nuclear ribonucleoprotein Sm D2	SNRPD2	1.29143	1.18718	0.676206	1.1542	0.740994	1.14863	0.615791	0.76213	1.37302	1.63404	0.709289	0.806367	0.946905	0.993414	1.39385	0.959757	0.534197	0.586655	0.847687	1.13262	0.994398	1.08064	0.812183	0.603589	0.308778	0.429572	1.08673	0.816759	1.33054
P62318	Small nuclear ribonucleoprotein Sm D3	SNRPD3	1.28622	1.23067	0.754113	1.56828	0.519983	0.962896	0.963196	0.879446	1.12055	1.37153	0.908269	0.833336	0.882011	1.11845	1.47233	0.783453	0.680597	0.545289	0.839352	1.07974	1.03171	1.09765	0.785687	0.64666	0.111642	0.114907	1.06392	0.761542	1.39706
P62330	ADP-ribosylation factor 6	ARF6	0.528994	0.817187	1.69117	0.690441	1.1035	0.964995	0.402866	1.29497	1.40058	0.765788	0.631111	0.508077	1.43524	1.99032	1.13925	0.582288	0.553483	1.29096	1.21565	0.79627	0.9883	1.0783	0.887732	0.723293	0.917073	1	1.09106	0.898241	1.21467
P62333	26S proteasome regulatory subunit 10B	PSMC6	0.993636	0.936931	0.865524	1.09983	0.89083	1.11925	0.947704	0.878652	1.17462	1.0293	0.922664	1.08535	1.05573	1.04505	0.989727	1.0132	0.947515	0.966881	0.931071	0.965961	0.989664	1.0213	0.964926	0.696471	0.528168	0.146677	1.03197	0.975003	1.05843
P62424	60S ribosomal protein L7a	RPL7A	1.17551	1.17311	0.932792	1.0568	0.466549	1.17289	0.954402	1.00892	1.05636	1.19816	0.946039	1.18591	0.982864	1.01196	0.852841	1.14921	0.896881	0.92114	1.10471	0.848295	0.999703	1.02963	0.984047	1	0.861071	1	1.02994	0.984339	1.04632
P62487	DNA-directed RNA polymerase II subunit RPB7	POLR2G	1.23731	1.44419	0.997769	0.977742	1.20103	0.19314	0.879193	1.52238	0.69482	1.07139	1.08304	0.977836	0.209182	1.76679	1.0764	0.957423	1.00491	1.243	0.93074	0.918456	1.0164	1.03077	1.01091	1	0.969065	1	1.01414	0.9946	1.01965
P62495	Eukaryotic peptide chain release factor subunit 1	ETF1	1.02703	0.996586	0.900298	1.05045	1.24045	1.02716	0.882381	0.985835	1.21393	1.02686	0.882948	1.09024	0.988813	0.967154	0.920559	0.936457	0.910919	1.01991	0.906909	0.905591	1.03601	0.979429	0.935957	0.253759	0.11604	0.345813	0.945382	0.903422	1.04645
P62633	Cellular nucleic acid-binding protein	CNBP	0.828924	0.845122	0.891601	0.718385	0.809719	0.52298	1.32551	1.10126	1.11679	0.497029	0.934354	1.30097	0.922185	0.771301	1.44732	1.33813	1.24435	0.987177	0.945119	1.16749	0.906699	0.97886	1.13645	0.638025	0.125187	0.461743	1.07959	1.2534	0.861329
P62701	40S ribosomal protein S4, X isoform	RPS4X	1.15228	1.2078	1.19455	0.85798	0.814244	1.17708	0.696822	0.989496	1.1028	1.61755	0.846935	1.02502	1.06628	0.831557	0.833443	1.09254	1.066	0.834264	0.603912	0.94332	1.02145	1.0368	0.908008	0.906088	0.828833	0.562562	1.01503	0.888941	1.14184
P62745	Rho-related GTP-binding protein RhoB	RHOB	1.21311	1.05446	1.05663	0.909999	1.20911	1.0131	0.697487	0.879512	0.733737	1.08677	0.599191	1.26783	1.14013	1.1729	0.469813	1.78333	1.72802	0.717342	1.17082	0.681485	0.974128	0.956107	1.2162	0.89776	0.875555	0.47593	0.9815	1.2485	0.786144
P62750	60S ribosomal protein L23a	RPL23A	0.26291	1.15422	0.567831	1.0803	0.592495	2.0175	0.416552	0.614184	1.88897	1.56085	1.42933	0.760749	2.09971	0.828234	1.40562	0.167298	0.741816	0.695462	0.106523	0.860238	0.954996	1.34741	0.514268	0.173085	0.1436	0.0176022	1.41091	0.538502	2.62007
P62753	40S ribosomal protein S6	RPS6	1.11931	1.04278	0.802418	1.03253	0.894452	0.998945	1.27868	0.956092	1.02296	1.11708	0.819469	0.888168	0.776846	1.06309	1.49791	0.815186	0.638934	0.731541	1.16304	1.1588	1.01646	1.02709	0.9015	0.923148	0.907413	0.587572	1.01046	0.886898	1.13932
P62760	Visinin-like protein 1	VSNL1	0.191487	0.132129	0.281178	0.248794	0.828914	4.32191	1.34635	1.26915	0.781293	0.522445	1.18823	0.120027	0.660972	1.30816	0.259608	1.44431	2.12535	0.672133	0.684857	1.41571	1.04458	0.676573	1.26847	0.642333	0.648531	0.247378	0.647699	1.21434	0.533376
P62805	Histone H4	HIST1H4A	1.13317	1.20337	0.888564	1.10999	0.391853	1.09766	0.886665	1.04036	1.13292	1.20341	1.11037	1.12344	1.09764	0.972559	0.972416	1.11252	0.976544	0.957654	0.818892	0.818537	0.987172	1.07997	0.936829	0.44315	0.595589	0.121404	1.09401	0.949003	1.1528
P62820	Ras-related protein Rab-1A	RAB1A	0.142888	0.182648	1.56296	1.22194	1.92491	1.31437	0.862747	0.192649	1.22688	1.2419	0.937846	1.77204	1.43556	0.933811	0.118634	0.427605	1.15617	1.55745	0.906146	0.826982	0.95911	1.0733	0.974871	1	0.95357	1	1.11906	1.01643	1.10096
P62826	GTP-binding nuclear protein Ran	RAN	1.15464	0.917964	1.03541	0.996935	0.793625	1.09831	1.03412	0.876101	1.10613	1.03399	0.852797	1.1415	1.04765	1.0705	1.02559	0.919244	1.03494	1.04797	0.800339	0.953058	1.00147	1.02867	0.951109	0.606396	0.562566	0.546583	1.02716	0.949712	1.08155
P62829	60S ribosomal protein L23	RPL23	1.09447	1.01219	0.875597	0.987449	0.768242	1.0058	1.03098	0.992708	1.1554	1.11305	0.962615	1.11061	1.00376	1.07028	1.0442	0.958439	0.808145	0.983833	0.968737	0.949049	0.991426	1.05075	0.933641	0.272475	0.229723	0.0307085	1.05984	0.941715	1.12544
P62847	40S ribosomal protein S24	RPS24	1.52242	1.09197	0.842227	1.28022	0.791966	1.17368	0.577524	0.879192	0.988244	1.99458	0.846254	1.091	1.16604	0.764734	0.825263	1.213	0.675051	0.627929	0.9586	0.850931	1.01638	1.11465	0.865102	0.619602	0.400885	0.701239	1.09668	0.851159	1.28846
P62851	40S ribosomal protein S25	RPS25	0.764054	0.900537	0.624463	1.10239	1.80347	0.866772	1.2496	0.598691	1.78112	1.08553	1.11628	0.572735	1.06099	0.530246	1.3031	0.886392	0.786314	0.747589	0.738092	0.850261	1.07679	0.944814	0.80173	0.489505	0.249324	0.399938	0.877438	0.744557	1.17847
P62857	40S ribosomal protein S28	RPS28	1.01245	0.612951	0.848132	0.875838	1.40305	0.988413	1.15099	0.694658	1.0346	1.15007	0.737142	0.921137	0.874912	0.510323	1.11817	1.28168	2.01148	0.836157	1.16584	0.868707	0.957898	0.885293	1.23277	0.544204	0.304805	0.39751	0.924203	1.28695	0.718132
P62873	Guanine nucleotide-binding protein G(I)/G(S)/G(T) subunit beta-1	GNB1	1.09858	1.01324	0.973981	1.10348	0.91641	0.822968	0.966384	0.867088	1.03161	1.07533	0.912661	0.868888	0.952722	1.02064	1.0897	1.17953	1.03666	0.978687	1.072	0.993919	0.977082	0.986656	1.05216	0.835291	0.344015	0.285773	1.0098	1.07684	0.937745
P62879	Guanine nucleotide-binding protein G(I)/G(S)/G(T) subunit beta-2	GNB2	1.08982	0.724964	0.90495	0.975441	1.23285	1.01112	0.893875	0.649019	1.58318	1.13974	0.734917	0.830769	0.737267	1.05071	1.08819	0.969053	0.843235	0.921274	0.865125	1.08566	1.00725	0.930267	0.936869	0.751304	1	0.934898	0.923574	0.930129	0.992953
P62888	60S ribosomal protein L30	RPL30	1.3247	1.05817	0.807367	1.12923	0.701914	0.896481	0.981053	1.09657	1.15849	1.20621	0.806047	1.13011	0.811107	0.932892	1.08475	0.988275	0.852529	0.687809	1.0824	1.05271	1.01711	0.995186	0.932743	0.80592	1	0.764045	0.978447	0.917054	1.06695
P62899	60S ribosomal protein L31	RPL31	0.973273	1.15074	0.76372	1	1.28947	0.837735	1.28327	0.702883	1.21011	1.24087	0.86677	0.752293	0.640837	1.00451	1.20657	1.11863	0.749281	0.870171	1.24916	0.939799	1.02347	0.951975	0.985409	1	1	0.787775	0.930148	0.962815	0.966072
P62906	60S ribosomal protein L10a	RPL10A	1.19209	0.796314	0.974816	1.08199	0.543065	1.00111	1.04342	0.841339	1.23265	1.11986	1.05106	1.00255	0.94117	1.15559	1.26354	0.996249	0.836799	0.882594	0.58794	1.1116	0.967422	1.08896	0.883037	0.227679	0.430344	0.141183	1.12563	0.912773	1.2332
P62910	60S ribosomal protein L32	RPL32	1.15395	0.769112	1.17402	1.07292	0.684277	0.658507	1.17979	0.636065	1.45566	0.937704	0.923649	1.12554	0.887284	1.17505	1.76242	1.17007	0.844113	0.449739	0.895888	0.794288	0.976033	1.13527	0.830821	0.318862	0.473608	0.269258	1.16315	0.851221	1.36645
P62913	60S ribosomal protein L11	RPL11	1.15848	1.01996	0.907503	1.06631	0.687093	1.13252	1.00511	0.943575	1.14775	1.19287	0.843684	1.10602	0.964793	1.12888	1.27451	0.855501	0.811051	0.757641	0.898755	0.975129	1.00759	1.08512	0.859615	0.319399	0.0366626	0.0252712	1.07695	0.853141	1.26234
P62917	60S ribosomal protein L8	RPL8	1.16566	0.966504	0.901149	0.976781	0.788367	1.04121	0.942283	0.646037	1.20865	1.23358	0.795275	1.24906	0.861679	1.04036	1.42908	0.939012	0.810012	0.74051	0.953798	1.05118	0.959626	1.1015	0.898902	0.309429	0.425988	0.249391	1.14785	0.936722	1.22539
P62937	Peptidyl-prolyl cis-trans isomerase A	PPIA	1.10488	0.944202	0.982759	0.957815	0.759006	1.21066	1.0842	0.975404	1.03249	1.00046	0.894807	1.03033	1.01902	1.01604	0.988152	1.04411	0.965505	1.13177	1.09682	0.864545	1.00571	0.991466	1.02055	1	0.803838	1	0.985834	1.01475	0.971502
P62993	Growth factor receptor-bound protein 2	GRB2	1.57278	0.537654	1.19932	0.993093	0.385637	0.692245	1.16092	0.456419	0.987654	1.44258	0.75197	0.938713	0.739619	1.62289	1.04832	1.821	0.254305	0.961973	1.30884	1.06821	0.887302	1.09068	1.08287	0.873704	0.698985	0.977158	1.22921	1.2204	1.00722
P62995	Transformer-2 protein homolog beta	TRA2B	0.929457	1.31247	1.03554	0.65853	1.03085	0.104403	0.67442	1.16358	0.699983	1.32652	0.879432	1.86239	1.15842	1.0169	0.890071	1.44395	0.985616	1.16958	1.06821	0.94484	0.84547	1.18896	1.12244	0.114638	0.204207	0.686575	1.40627	1.32759	1.05926
P63000	Ras-related C3 botulinum toxin substrate 1	RAC1	0.310189	0.516024	1.06751	0.641561	1.6416	0.317342	1.30533	0.310616	1.76322	0.633262	0.741631	0.679762	1.22382	1.38949	2.4397	0.463647	0.725663	0.774767	0.671356	1.31014	0.874822	1.18461	0.789115	0.516504	0.706905	0.599891	1.35412	0.90203	1.50119
P63010	AP-2 complex subunit beta	AP2B1	1.01843	1.12633	0.847354	1.1562	1.23283	0.967885	0.748558	1.11683	1.241	1.13392	0.744324	0.637643	1.02255	0.950343	0.901791	1.13006	0.859953	1.04398	0.737582	1.07071	1.0506	0.898428	0.968458	0.303853	0.525629	0.476492	0.855154	0.921812	0.927689
P63096	Guanine nucleotide-binding protein G(i) subunit alpha-1	GNAI1	1.12105	0.819023	1.02873	0.726719	1.2233	1.28219	0.688682	0.980874	1.18037	1.04737	0.955704	0.785109	1.08603	1.08945	1.06828	0.763058	0.998748	0.884394	0.949509	1.07053	1.00566	1.00532	0.933247	0.996764	0.60094	0.875279	0.999664	0.927995	1.07723
P63104	14-3-3 protein zeta/delta	YWHAZ	1.09077	0.971295	0.910273	0.923039	0.673511	1.1723	0.825296	0.953579	1.21229	1.10703	0.739376	1.09137	1.09746	1.01935	1.12976	1.0804	0.954752	1.03888	0.920559	0.938217	0.970261	1.03072	0.98656	1	0.790457	0.737142	1.06232	1.0168	1.04476
P63151	Serine/threonine-protein phosphatase 2A 55 kDa regulatory subunit B alpha isoform	PPP2R2A	1.03159	0.241504	0.903417	1.17418	1.22482	1.2261	0.88985	0.850554	1.59332	1.04971	0.80808	1.0475	0.798674	1.16784	1.00888	0.880483	0.811144	0.831115	0.747952	1.05998	1.01504	0.980115	0.866134	0.790635	0.389637	0.449319	0.965594	0.853302	1.1316
P63172	Dynein light chain Tctex-type 1	DYNLT1	1.10928	0.727789	1.02361	0.846267	1.3498	1.05972	0.831262	1.41165	0.935356	0.782935	0.658563	1.12113	1.30648	1.18327	0.926236	0.795685	0.879486	1.18448	1.22003	0.855812	1.03275	0.996436	0.987099	1	1	0.940883	0.96484	0.955799	1.00946
P63208	S-phase kinase-associated protein 1	SKP1	1.275	0.699504	1.03113	1.2921	0.311397	1.00382	1.19296	0.733961	0.767633	1.16566	0.853656	1.12944	0.959967	1.19076	1.55367	1.05656	0.615638	0.541977	1.24914	1.30419	0.923057	1.14219	0.9535	0.388709	0.864503	0.435406	1.2374	1.03298	1.19789
P63244	Receptor of activated protein C kinase 1	RACK1	1.14511	1.02629	1.0154	1.08235	1.15204	0.869369	0.986693	0.963476	1.06021	1.02571	1.02047	1.08186	1.06929	0.986702	0.953591	0.880322	1.02951	0.942322	0.770149	0.939467	1.03344	1.02294	0.912353	0.758365	0.0763872	0.0421856	0.98984	0.882833	1.12121
P67809	Nuclease-sensitive element-binding protein 1	YBX1	0.641437	0.955428	0.308941	0.831203	1.59332	1.17676	1.23694	0.909451	1.50539	0.236058	0.973496	1.26167	0.703566	1.47552	1.46858	0.936182	1.03262	0.34772	0.838116	1.03111	1.01765	1.01981	0.837148	0.992387	0.942239	0.623946	1.00212	0.822627	1.2182
P67812	Signal peptidase complex catalytic subunit SEC11A	SEC11A	0.863569	0.683619	1.13047	0.557053	1.98985	1.72379	0.347071	0.986786	1.94378	1.08324	0.356254	0.832947	0.923486	0.989613	1.2306	0.544443	0.34988	1.07121	0.435723	1.00643	1.13622	0.902689	0.681536	0.312557	0.227293	0.354805	0.794466	0.599827	1.32449
P67870	Casein kinase II subunit beta	CSNK2B	1.15828	1.11505	0.990237	1.08214	0.396906	0.962723	1.18038	1.12351	0.740153	1.16987	1.15044	1.25875	1.17974	1.00387	0.942318	1.04228	0.726646	1.01253	0.932619	1.0457	0.972153	1.1175	0.951955	0.20459	0.837376	0.124253	1.14951	0.979223	1.1739
P67936	Tropomyosin alpha-4 chain	TPM4	1.27594	0.489471	0.79571	0.4038	1.21325	1.06559	1.02533	0.848348	1.72331	0.272398	0.90652	1.40901	1.11114	0.523301	1.85168	1.22427	0.779529	0.90284	0.567034	0.944119	0.982305	1.01234	0.883558	0.906405	1	0.897442	1.03058	0.899474	1.14575
P68036	Ubiquitin-conjugating enzyme E2 L3	UBE2L3	1.22851	0.737735	1.19415	0.957305	0.462999	1.13611	0.512686	0.750421	1.05422	1.3441	0.516799	1.00217	1.03399	0.795592	1.97546	1.24896	0.840952	0.856959	0.612568	1.34205	0.892682	1.11135	0.980297	0.941572	0.57531	0.859722	1.24496	1.09815	1.13369
P68366	Tubulin alpha-4A chain	TUBA4A	1.03886	1.259	0.775596	0.944634	1.26823	1.05763	0.704448	1.04872	1.01919	0.975823	0.942143	0.881086	0.986685	1.02365	1.12032	1.23062	1.00687	0.838081	0.906849	0.976182	1.01292	0.988285	0.991722	1	1	0.959977	0.975677	0.979069	0.996535
P68371	Tubulin beta-4B chain	TUBB4B	1.07575	0.721641	0.904185	1.24741	1.25308	0.947512	1.01191	0.746409	1.14387	0.997333	0.868129	0.972725	0.894219	1.10909	1.14651	1.0198	0.895374	0.945834	0.877308	1.03902	1.00575	0.998001	0.955468	0.918434	0.709501	1	0.992294	0.950004	1.04452
P68400	Casein kinase II subunit alpha	CSNK2A1	1.06409	1.08233	0.882733	0.801792	1.10246	1.01513	1.00187	0.86744	0.993629	1.12432	1.00358	1.09352	1.10684	1.18915	0.894327	1.03524	0.992671	1.00341	1.03269	0.859577	0.979053	1.06862	0.984718	0.307352	0.89947	0.175884	1.09149	1.00579	1.08521
P68402	Platelet-activating factor acetylhydrolase IB subunit beta	PAFAH1B2	1.13814	0.987487	1.03848	1.12322	0.817112	0.999613	0.840508	1.35918	0.76864	0.855377	1.17599	1.43524	0.970842	0.769161	1.1077	1.16754	0.927456	1.0342	1.06405	0.825719	1.00804	1.05238	1.00379	1	0.957756	1	1.04399	0.995784	1.04841
P68871	Hemoglobin subunit beta	HBB	0.788033	0.417444	0.371519	0.310001	0.228292	3.17926	2.39315	0.256476	1.12454	0.51975	0.819673	0.955321	0.702002	1.98455	0.861804	0.472635	2.50853	1.80662	0.900585	0.137645	1.00763	0.973849	1.1652	0.931732	1	1	0.966471	1.15637	0.835777
P69905	Hemoglobin subunit alpha	HBA1	1.24169	2.42722	0.617569	0.570695	0.55351	0.775331	1.04665	0.591439	0.408735	2.07937	2.22175	0.778404	2.32058	0.639542	0.666179	0.79077	0.749315	0.989455	0.673049	0.725008	0.91476	1.45097	0.785519	0.252455	0.535286	0.190045	1.58618	0.858716	1.84715
P78310	Coxsackievirus and adenovirus receptor	CXADR	0.415251	1.79559	0.294028	0.427685	0.519928	0.430944	0.608726	1.54715	1.41993	0.0949139	1.36747	1.35877	1.29132	0.419915	1.15564	0.369545	1.88321	0.460242	1.03388	1.84296	0.828804	0.948005	1.11797	0.67172	1	0.966106	1.14382	1.34889	0.847972
P78318	Immunoglobulin-binding protein 1	IGBP1	0.897506	1.38152	0.789612	0.654582	0.558442	1.13389	0.555652	1.53829	1.26422	1.029	0.167654	0.882115	1.50655	0.703886	1.96623	1.01521	0.813429	0.798873	0.746402	1.16636	0.974857	1.04257	0.908055	0.799513	0.946771	1	1.06946	0.931476	1.14814
P78324	Tyrosine-protein phosphatase non-receptor type substrate 1	SIRPA	1.06455	0.538978	0.900661	1.15792	0.862793	1.15402	0.851998	0.772158	1.11594	0.817188	1.08252	0.826339	0.447912	1.21555	1.44715	1.32043	0.975285	1.05644	1.21246	1.03188	0.935446	0.972777	1.1193	0.802519	0.165865	0.497629	1.03991	1.19654	0.869094
P78344	Eukaryotic translation initiation factor 4 gamma 2	EIF4G2	1.0534	1.0549	0.830212	0.986239	1.28667	1.1225	1.01033	1.02942	1.09877	1.02448	0.866867	0.724494	1.09347	0.953038	0.878914	0.864481	0.993641	1.01125	0.933593	1.04228	1.05249	0.923544	0.969049	0.170877	0.156438	0.438546	0.877481	0.920716	0.953042
P78346	Ribonuclease P protein subunit p30	RPP30	0.967514	1.05398	0.98762	1.04239	1.44823	0.947936	0.935049	1.05826	1.27426	1.08571	0.761429	0.890173	1.04264	0.932772	0.779643	0.998615	0.655831	1.15798	1.06738	0.819166	1.07947	0.915395	0.939794	0.129313	0.263171	0.802314	0.848003	0.870606	0.974038
P78347	General transcription factor II-I	GTF2I	1.10613	0.91921	0.943768	0.999956	0.910279	0.887931	0.912219	0.891662	1.03489	1.17823	1.16849	0.98001	1.08792	0.973965	1.04453	1.03533	1.02056	0.974533	0.964953	0.965271	0.956227	1.07219	0.99213	0.0410929	0.209513	0.078035	1.12127	1.03755	1.0807
P78356	Phosphatidylinositol 5-phosphate 4-kinase type-2 beta	PIP4K2B	1.42753	0.789571	1.05276	0.918687	0.56098	1.3796	1.09168	1.2065	1.87988	0.835067	1.1699	0.836263	0.811364	0.659827	2.11991	1.08997	0.146926	1.06496	0.28439	0.397174	1.14524	1.07206	0.596685	0.760773	0.0792563	0.167162	0.936094	0.521011	1.79669
P78371	T-complex protein 1 subunit beta	CCT2	1.01625	0.942717	0.891651	0.997532	1.2449	1.15223	0.844615	0.969499	1.22571	1.09857	0.951166	0.965171	1.05647	1.00291	0.936799	0.849221	0.912045	0.973062	0.924682	0.909548	1.03168	1.00185	0.913712	0.569372	0.047531	0.0472752	0.971085	0.885656	1.09646
P78417	Glutathione S-transferase omega-1	GSTO1	1.1343	0.793254	0.929594	1.01626	0.723157	1.0545	0.950175	0.843274	1.21676	0.868024	0.870491	1.16496	1.03735	1.05732	1.16591	1.03465	0.943955	1.03959	0.980821	0.979457	0.962363	1.02734	0.995695	1	0.812811	0.560387	1.06752	1.03464	1.03178
P78527	DNA-dependent protein kinase catalytic subunit	PRKDC	1.03143	0.864121	0.895428	0.995731	1.20942	1.2394	0.796857	1.02743	1.24739	0.973933	0.826277	0.982234	1.02204	0.968036	1.00548	0.982847	0.94457	0.941204	0.892582	0.9531	1.03413	0.963	0.942861	0.371112	0.354149	0.507129	0.931213	0.911739	1.02136
P80217	Interferon-induced 35 kDa protein	IFI35	1.12087	1.01698	1.07892	0.847547	0.988214	1.17673	1.00828	0.896787	1.06317	0.910559	1.04225	1.09562	0.920605	1.13138	0.932829	1.02234	0.85066	1.20219	1.01985	0.805522	1.02194	1.00554	0.980114	0.741163	1	1	0.983946	0.959067	1.02594
P80303	Nucleobindin-2	NUCB2	0.316442	0.53653	1.60511	1.12035	1.12611	1.16768	0.901645	2.48663	0.364099	1.34051	1.04051	1.85935	1.23036	0.347065	1.91485	0.898861	0.392354	0.135999	1.1765	0.837468	1.0694	1.28878	0.688237	0.482264	0.277348	0.165361	1.20514	0.643573	1.87258
P82650	28S ribosomal protein S22, mitochondrial	MRPS22	1.07346	1.29643	0.956272	1.00527	0.736634	1.09125	1.00539	1.36646	1.17449	1.20118	0.878273	1.10729	0.837927	0.667627	0.89318	0.946978	1.05057	0.912534	0.801751	0.911271	1.07841	0.930912	0.924621	0.205518	0.1369	0.939256	0.863229	0.857395	1.0068
P82930	28S ribosomal protein S34, mitochondrial	MRPS34	1.22243	1.29921	0.840108	0.904175	1.4956	1.21504	0.812715	0.842489	0.874096	1.23956	0.870255	0.82689	1.05176	1.03199	1.07273	1.14338	0.62577	0.825932	1.00562	0.963078	1.05621	1.01553	0.912756	0.682251	0.671199	0.470468	0.96149	0.864183	1.1126
P82932	28S ribosomal protein S6, mitochondrial	MRPS6	0.141283	1.21128	1.03325	1.30825	0.163062	1.11352	1.51868	0.786596	0.784027	1.05498	1.21017	0.812894	1.23482	1.05305	1.27165	0.946257	1.11545	0.919572	1.29669	1.12024	0.895551	1.10626	1.07964	0.665299	0.422044	0.76993	1.23529	1.20556	1.02466
P82933	28S ribosomal protein S9, mitochondrial	MRPS9	1.18718	0.869092	0.841331	0.939575	1.09533	1.16678	0.710476	0.752327	1.25271	1.01164	1.11037	1.01576	0.91603	1.07514	1.14375	1.03859	0.912797	0.597256	1.09253	1.00931	0.979422	1.04545	0.930097	0.545601	0.634237	0.617123	1.06741	0.949639	1.12402
P83111	Serine beta-lactamase-like protein LACTB, mitochondrial	LACTB	0.810652	1.2117	0.884469	0.795433	1.44338	0.716322	0.957173	0.869151	1.06916	1.1234	1.2949	1.07201	0.689997	0.918099	0.962591	0.990205	0.991911	1.04292	1.04558	1.0209	0.973048	1.01017	1.0183	1	1	0.918469	1.03815	1.04651	0.99201
P83731	60S ribosomal protein L24	RPL24	1.09805	1.10403	0.750239	0.939069	1.38221	0.618885	1.78865	0.742682	1.08969	0.821551	0.844203	0.661318	0.90493	0.674472	1.29661	1.40918	0.975529	0.758666	1.21119	0.919583	1.05706	0.86718	1.05483	0.308953	0.988619	0.584077	0.820373	0.997893	0.822106
P84095	Rho-related GTP-binding protein RhoG	RHOG	0.971707	0.413978	1.19061	0.767988	1.57525	1.07665	1.20119	1.10968	1.07081	0.750604	0.585452	1.09451	0.733653	1.31182	1.36097	0.879523	0.563516	1.13222	0.85131	1.14386	1.04199	0.972836	0.914086	1	1	0.713616	0.933636	0.877253	1.06427
P84103	Serine/arginine-rich splicing factor 3	SRSF3	0.45712	1.13729	1.01272	0.451525	1.56205	0.563529	1.26238	0.993101	0.924915	1.051	1.24707	1.11331	1.10249	0.970742	1.03731	1.21318	0.818895	1.11025	1.01161	1.01731	0.929402	1.08699	1.03425	0.680166	0.667114	0.457525	1.16956	1.11281	1.05099
P84157	Matrix-remodeling-associated protein 7	MXRA7	1.03529	1.11296	1.05412	1.01474	0.569936	1.32288	1.15673	0.330041	0.953614	1.07743	0.870695	0.822774	1.27812	1.09536	1.44322	0.830744	0.889393	0.965334	0.987358	1.11782	0.950035	1.09793	0.95813	0.41851	0.940471	0.565709	1.15568	1.00852	1.14591
P98160	Basement membrane-specific heparan sulfate proteoglycan core protein	HSPG2	1.1003	1.01911	0.87316	1.08441	1.17258	1.0535	0.839577	0.884906	1.04617	1.01171	1.05502	0.966882	1.02605	0.926528	1.09881	1.05226	1.01474	0.963622	0.83208	0.966211	1.00819	1.01417	0.965783	0.891403	0.609584	0.786195	1.00593	0.957938	1.0501
P98164	Low-density lipoprotein receptor-related protein 2	LRP2	0.149688	0.599077	1.25216	0.269594	0.714993	1.52075	0.520721	1.21355	1.30189	1.33604	0.476948	0.42934	0.602012	2.67663	1.07001	0.573253	1.0476	0.311094	0.982014	1.82537	0.838047	1.0985	0.947866	1	1	0.709886	1.31078	1.13104	1.15892
P98175	RNA-binding protein 10	RBM10	0.965978	0.664652	0.607821	0.95199	1.44168	1.05705	0.713814	0.726433	1.54567	1.15434	1.04726	1.03027	0.641196	1.0669	1.18172	0.84911	0.833328	1.03471	0.791442	1.07448	0.963899	1.02028	0.916613	1	0.695268	0.823683	1.05849	0.950943	1.1131
P98179	RNA-binding protein 3	RBM3	1.17553	1.02763	0.770569	1.05356	1.18904	1.08269	1.21681	0.814539	1.00018	1.12401	0.575506	0.0599496	0.88031	1.10889	1.11112	1.65234	0.807044	0.808476	1.59621	0.972698	1.03673	0.809965	1.16736	0.291852	0.472981	0.471767	0.781271	1.126	0.693846
P98196	Probable phospholipid-transporting ATPase IH	ATP11A	0.385093	0.625644	0.729304	0.27365	1.87534	1.33398	0.287894	1.0873	1.72074	1.08498	0.698923	0.871453	0.908162	0.917605	1.46789	0.64974	0.767874	1.15578	1.05371	1.1921	0.924328	0.991502	0.963841	1	0.857135	1	1.07267	1.04275	1.0287
Q00169	Phosphatidylinositol transfer protein alpha isoform	PITPNA	1.11249	1.10589	1.12033	0.734475	0.85104	0.967974	0.655555	1.16182	1.37527	1.10971	0.666049	0.733071	1.30779	1.27976	0.79341	0.972705	1.15715	0.734043	1.01694	0.884622	1.00943	0.981633	0.953092	0.83202	1	1	0.972465	0.944191	1.02995
Q00325	Phosphate carrier protein, mitochondrial	SLC25A3	0.962405	0.863383	0.901146	0.777608	1.31876	1.11449	0.793837	0.726293	1.43412	1.08204	0.454876	0.94216	0.7083	1.18947	1.23786	1.00773	0.8037	0.945982	0.975278	1.16322	0.988005	0.935784	0.979182	1	0.926705	1	0.947145	0.99107	0.955679
Q00341	Vigilin	HDLBP	1.0216	0.804343	0.914487	1.02608	1.09785	1.07327	0.959164	0.843893	1.36917	1.07848	0.964623	0.870482	0.997919	1.09325	1.01521	0.925302	0.880778	0.821081	0.881736	0.99606	1.01221	1.00333	0.900991	0.885666	0.122261	0.0910752	0.991227	0.890126	1.11358
Q00537	Cyclin-dependent kinase 17	CDK17	1.2226	1.22182	0.87264	0.788386	1.1846	0.898358	0.852112	1.12958	0.888853	1.23646	1.19929	1.10536	1.49818	0.681073	0.812514	1.21823	0.605803	0.619284	1.1812	0.947403	1.00655	1.08881	0.914386	0.520205	0.740134	0.928318	1.08173	0.908435	1.19076
Q00577	Transcriptional activator protein Pur-alpha	PURA	0.942153	0.789875	0.890993	0.879641	0.613035	0.942125	0.987951	0.961891	1.4546	0.953069	0.788566	1.22633	0.966438	1.18155	1.217	1.15952	0.798996	0.822795	1.09227	0.938303	0.940251	1.05549	0.962377	0.770714	0.820264	0.51104	1.12256	1.02353	1.09676
Q00610	Clathrin heavy chain 1	CLTC	1.06189	0.980087	0.968561	1.01236	1.25434	0.983238	0.780446	0.968182	1.11979	1.18321	0.884397	1.00207	1.06006	0.989751	0.90498	1.06319	0.913809	0.996003	0.841841	0.956006	1.01432	1.00408	0.954169	0.860891	0.820074	0.551682	0.989899	0.940697	1.0523
Q00688	Peptidyl-prolyl cis-trans isomerase FKBP3	FKBP3	1.14113	0.744902	0.85943	1.21999	0.592063	1.02605	0.927693	0.823537	1.09621	0.900435	0.469914	0.924017	0.869066	1.17098	1.79103	1.04031	0.671739	0.748527	1.32378	1.2815	0.936778	1.02091	1.01317	0.960357	1	0.970382	1.08981	1.08155	1.00764
Q00796	Sorbitol dehydrogenase	SORD	1.52551	0.79286	0.891011	0.952521	1.47397	1.39066	0.996479	0.912299	1.02165	0.702615	0.564529	1.21643	0.902065	0.907144	0.968111	0.80745	1.28514	0.844291	0.974118	0.924743	1.10633	0.876816	0.967148	0.241024	0.377584	0.44471	0.792545	0.874196	0.906599
Q00839	Heterogeneous nuclear ribonucleoprotein U	HNRNPU	1.08583	0.86178	0.782	1.02271	1.23655	1.00521	0.941366	0.780902	1.01164	1.33519	0.890695	1.00476	0.949095	1.07788	1.02836	1.20287	1.05278	1.01885	0.985231	0.857338	0.969776	1.04766	1.02341	0.936186	0.668844	0.757892	1.08031	1.05531	1.02369
Q01082	Spectrin beta chain, non-erythrocytic 1	SPTBN1	0.985397	0.970211	0.912467	0.936051	1.13846	1.05046	0.911879	0.949468	1.12137	1.16161	0.97125	1.00299	1.05525	0.965319	1.09712	0.951007	0.956795	0.980756	0.842284	0.959236	0.997308	1.04226	0.938015	0.27661	0.171776	0.0545122	1.04507	0.940547	1.11113
Q01085	Nucleolysin TIAR	TIAL1	0.997354	0.76031	0.848533	0.76016	1.31628	1.24679	0.886243	0.636416	1.35358	1.03159	0.84328	1.06735	0.798163	0.99508	1.50114	0.979915	0.893803	0.901025	0.904977	0.962208	0.978408	1.03943	0.928386	0.63389	0.850657	0.810796	1.06237	0.948874	1.11962
Q01105	Protein SET	SET	1.72935	1.1135	0.93273	1.1279	0.419517	0.823272	1.18473	0.935181	0.404445	1.49903	1.09881	0.0400977	1.55031	1.24258	1.16311	1.33407	1.1484	0.584415	1.3627	0.950701	0.963402	1.09899	1.07606	0.875338	1	0.926473	1.14074	1.11694	1.02131
Q01459	Di-N-acetylchitobiase	CTBS	0.0580188	1.11539	0.856271	1.16149	0.260546	0.320157	1.01636	0.874188	1.31608	1.32636	1.22412	1.41942	0.910157	1.25204	1.65687	0.723042	0.830655	1.1523	0.952445	1.129	0.77539	1.29816	0.95749	0.0251787	0.276541	0.0270098	1.6742	1.23485	1.3558
Q01518	Adenylyl cyclase-associated protein 1	CAP1	1.03549	0.863757	0.939993	0.978279	1.19855	1.03665	0.881396	1.02922	1.2282	0.939283	0.850737	1.17366	1.00167	0.960489	0.895734	0.982021	0.94966	0.947103	0.900366	0.989765	1.02128	0.970262	0.953783	0.589233	0.405421	0.718165	0.950042	0.933907	1.01728
Q01543	Friend leukemia integration 1 transcription factor	FLI1	0.293191	1.3052	2.31757	0.717421	0.718765	0.841524	0.643537	0.892319	0.462678	0.424441	0.139551	0.197799	0.313525	2.15356	1.28582	1.52431	0.351118	1.81211	2.05941	1.54174	0.910244	0.752449	1.45774	0.662911	0.17381	0.331298	0.826645	1.60148	0.516176
Q01581	Hydroxymethylglutaryl-CoA synthase, cytoplasmic	HMGCS1	0.927766	0.639896	0.987169	1.23859	1.35467	1.05799	0.972218	0.965694	1.41828	0.941707	0.692188	0.934246	0.859062	0.879104	1.15456	0.62742	0.912526	1.00537	0.98082	1.01622	1.06247	0.910145	0.908471	0.387393	0.222133	0.984832	0.856627	0.855052	1.00184
Q01628	Interferon-induced transmembrane protein 3	IFITM3	1.04804	1.06783	1.10788	1.26306	1.0499	1.34551	0.853772	1.1631	1.17174	0.767741	0.931598	0.765802	0.808474	0.765183	0.840148	0.997216	1.01388	0.90428	0.752606	1.10525	1.11898	0.813158	0.954646	0.000125396	0.0535274	0.0392867	0.726695	0.853139	0.851789
Q01650	Large neutral amino acids transporter small subunit 1	SLC7A5	1.01221	1.19138	1.0826	0.846292	1.62444	1.37081	0.209758	0.218452	1.31073	1.46243	0.187622	0.285526	0.856424	0.869997	1.11983	1.19605	1.06333	1.10796	0.92261	1.3754	0.985185	0.796973	1.13307	0.443789	0.594419	0.350245	0.808957	1.15011	0.703374
Q01780	Exosome component 10	EXOSC10	0.915886	1.06474	0.639423	0.849957	1.16894	1.29811	0.793734	1.26964	1.24111	1.14322	0.902851	0.951638	1.05667	0.82089	0.949562	1.00355	0.808151	1.06645	0.951932	0.931217	1.02684	0.970806	0.952261	0.786682	1	0.753522	0.945433	0.927373	1.01947
Q01813	ATP-dependent 6-phosphofructokinase, platelet type	PFKP	1.06383	1.06038	0.922194	0.865848	1.2742	1.07472	0.754594	0.75453	1.19934	1.18737	0.885875	1.07686	1.06418	0.94726	1.07807	0.901477	0.864033	0.930335	0.721205	1.08718	0.996626	1.03993	0.900846	0.549298	0.367287	0.193698	1.04346	0.903896	1.1544
Q01814	Plasma membrane calcium-transporting ATPase 2	ATP2B2	1.20893	1.71248	0.99027	1.60937	1.31467	0.407022	0.691905	0.828094	0.847395	1.38169	0.392827	0.30914	0.386249	1.25721	1.09167	1.67409	1.21721	0.45668	1.08905	1.14333	1.06779	0.803131	1.11607	0.399272	0.830304	0.74151	0.752142	1.04521	0.719606
Q01844	RNA-binding protein EWS	EWSR1	1.1227	1.01475	0.990212	1.08107	0.707948	0.711317	1.28548	0.995812	0.914041	0.938915	1.03683	1.00064	0.940359	0.833286	1.45381	0.990367	0.979648	0.917972	0.96238	1.10421	0.98037	1.03397	0.990916	1	0.873017	0.93976	1.05468	1.01076	1.04345
Q01995	Transgelin	TAGLN	1.15726	0.946614	1.2099	1.15385	0.32717	0.906949	1.15862	0.980436	0.740713	1.20953	0.806354	1.12644	1.00335	1.17673	1.11741	1.04503	0.875245	0.882394	1.23908	1.09811	0.953501	1.0733	1.02797	0.811676	0.752288	0.596754	1.12564	1.0781	1.0441
Q02218	2-oxoglutarate dehydrogenase, mitochondrial	OGDH	0.913449	1.13202	0.90079	0.849092	1.40353	0.96775	0.811475	0.82488	1.04048	1.07861	0.83985	0.960238	1.20632	1.0394	1.01616	1.10161	0.953009	1.04468	1.08263	0.896777	0.982608	1.02343	1.01574	1	0.959984	0.896476	1.04154	1.03372	1.00757
Q02252	Methylmalonate-semialdehyde dehydrogenase [acylating], mitochondrial	ALDH6A1	0.933868	1.42655	0.805183	0.969331	1.40553	0.565992	0.948746	0.979929	1.2001	1.15222	0.795339	0.995258	1.08611	1.19364	1.0013	0.998496	1.1847	0.926135	0.594343	0.818567	1.02614	1.03731	0.904447	0.91447	0.515765	0.679774	1.01089	0.881411	1.1469
Q02338	D-beta-hydroxybutyrate dehydrogenase, mitochondrial	BDH1	0.223567	0.905903	0.17853	0.675195	1.96367	1.16569	0.88174	0.66569	1.7986	1.73053	1.10122	0.905097	0.622415	0.380735	1.56457	0.886826	0.734149	2.40523	0.207695	0.602175	0.939843	1.05076	0.967215	1	0.945106	1	1.11802	1.02912	1.08638
Q02543	60S ribosomal protein L18a	RPL18A	1.22755	0.962745	1.02003	1.15258	0.69861	0.916361	0.858212	0.885447	1.18212	1.15257	0.981201	1.1455	0.918665	0.965523	1.28931	0.959633	0.869536	0.78969	0.897803	0.972404	0.989294	1.07546	0.897813	0.278341	0.248322	0.0514526	1.0871	0.907529	1.19787
Q02750	Dual specificity mitogen-activated protein kinase kinase 1	MAP2K1	0.900525	0.809686	0.835945	0.617154	1.3962	0.971235	1.00579	0.928262	1.32312	1.04301	0.729863	1.10812	0.603249	0.980909	0.901175	1.08058	1.11139	1.15972	0.940434	1.11525	0.976435	0.894388	1.08148	0.451035	0.353205	0.129209	0.915973	1.10758	0.827006
Q02790	Peptidyl-prolyl cis-trans isomerase FKBP4	FKBP4	1.18606	0.852894	0.889886	1.0606	0.958678	1.01027	0.989123	0.829759	1.22926	1.05596	0.829874	1.10275	0.943519	1.10576	1.06067	0.90717	0.778726	1.03175	0.94437	1.00183	1.00073	1.01642	0.93277	0.796646	0.408002	0.520753	1.01568	0.932094	1.08968
Q02809	Procollagen-lysine,2-oxoglutarate 5-dioxygenase 1	PLOD1	0.9526	1.31372	0.877465	0.896371	1.41489	0.986973	0.799766	1.00246	1.04803	1.28292	1.28848	0.871276	0.83586	1.04152	1.11006	1.03545	0.944595	0.879737	0.81096	0.779419	1.03248	1.07169	0.890031	0.691952	0.129124	0.173139	1.03798	0.862036	1.2041
Q02878	60S ribosomal protein L6	RPL6	1.18199	1.09486	1.09714	0.887493	0.866506	1.06097	0.78603	0.555426	1.17051	1.36294	0.906653	0.705863	1.10793	0.918278	1.1757	1.11789	1.10039	0.901846	0.752173	1.03945	0.966769	1.02956	0.98235	1	0.865452	1	1.06495	1.01612	1.04806
Q02880	DNA topoisomerase 2-beta	TOP2B	1.13294	1.22727	0.74271	1.08096	1.32055	1.01763	0.781854	1.24007	1.14039	1.08652	1.02674	0.591931	0.993263	0.981606	0.851757	0.976316	0.837325	1.11624	0.893102	0.910222	1.07604	0.921969	0.946642	0.174492	0.341596	0.762838	0.856816	0.879745	0.973937
[truncated: 535 more rows]
