# Supplementary material for: pH-Responsive Lipid Nanoparticles Achieve Efficient mRNA Transfection in Brain Capillary Endothelial Cells
Source: Pharmaceutics. 2022 Jul 27;14(8):1560. doi: 10.3390/pharmaceutics14081560 (PMC9413996; doi:10.3390/pharmaceutics14081560)
Supplement: Supplementary file 1 [file pharmaceutics-14-01560-s001.zip › 220518 Table S2.xlsx]

## Sheet: Difference of ssPalm and Lipo
Table S2 The proteins whose expression levels were significantly changed in Lipofectamine group but not changed in ssPalm group
Uniprot accession number	Full protein name	Gene name	Average of control group	Average of ssPalm group	Average of LFN group	BH-adjusted p value [ssPalm vs Control] >0.05	BH-adjusted p value [LFN vs Control] < 0.05	ssPalm / Control ratio	LFN / Control ratio
H0YAA0	Uncharacterized protein (Fragment)		1.05911	1.01971	0.865486	0.539327	0.0262553	0.962792	0.817178
O00303	Eukaryotic translation initiation factor 3 subunit F	EIF3F	1.07127	0.991806	0.845951	0.323435	0.0155433	0.925819	0.789669
O14874	[3-methyl-2-oxobutanoate dehydrogenase [lipoamide]] kinase, mitochondrial	BCKDK	1.07507	1.10893	0.697981	0.815389	0.0350421	1.03149	0.64924
O15173	Membrane-associated progesterone receptor component 2	PGRMC2	0.910345	0.98475	1.18303	0.373687	0.0166784	1.08173	1.29954
O15294	UDP-N-acetylglucosamine--peptide N-acetylglucosaminyltransferase 110 kDa subunit	OGT	1.04726	1.04547	0.780695	0.984758	0.0398246	0.99829	0.745467
O43252	Bifunctional 3'-phosphoadenosine 5'-phosphosulfate synthase 1	PAPSS1	1.0957	0.990088	0.805668	0.315591	0.00789422	0.90361	0.735298
O43854	EGF-like repeat and discoidin I-like domain-containing protein 3	EDIL3	1.00779	1.07782	0.922083	0.204879	0.0429672	1.06949	0.914955
O60664	Perilipin-3	PLIN3	1.04401	1.00493	0.942389	0.213784	0.0213343	0.962568	0.902666
O60687	Sushi repeat-containing protein SRPX2	SRPX2	1.2432	0.97451	0.579951	0.189162	0.012968	0.78387	0.466497
O75534	Cold shock domain-containing protein E1	CSDE1	1.02098	1.047	0.868538	0.620885	0.0149725	1.02549	0.850688
O75746	Calcium-binding mitochondrial carrier protein Aralar1	SLC25A12	1.07194	1.04033	0.792425	0.735206	0.0344928	0.970513	0.739246
O76021	Ribosomal L1 domain-containing protein 1	RSL1D1	1.02673	1.03512	0.930441	0.799687	0.033244	1.00817	0.90622
O94973	AP-2 complex subunit alpha-2	AP2A2	1.06131	0.995326	0.883348	0.187849	0.0244255	0.937824	0.832314
O95163	Elongator complex protein 1	ELP1	1.14792	1.00699	0.54414	0.565606	0.0177215	0.87723	0.474022
O95373	Importin-7	IPO7	1.05683	0.959273	0.930149	0.194088	0.0425103	0.907693	0.880135
O95954	Formimidoyltransferase-cyclodeaminase	FTCD	1.18659	1.08629	0.581281	0.743629	0.0353019	0.915472	0.489876
P02649	Apolipoprotein E	APOE	0.714028	0.545613	1.96623	0.569716	0.000141123	0.764135	2.75372
P06576	ATP synthase subunit beta, mitochondrial	ATP5F1B	1.03805	1.02617	0.889579	0.852496	0.0449655	0.98856	0.856972
P07602	Prosaposin	PSAP	0.858397	1.04156	1.31269	0.119328	0.0374804	1.21338	1.52923
P08237	ATP-dependent 6-phosphofructokinase, muscle type	PFKM	1.0852	0.92654	0.921113	0.0954613	0.049621	0.8538	0.848799
P09972	Fructose-bisphosphate aldolase C	ALDOC	1.0638	1.00571	0.870734	0.543516	0.0273562	0.945399	0.818514
P10809	60 kDa heat shock protein, mitochondrial	HSPD1	1.03466	1.01649	0.925886	0.662198	0.044156	0.982441	0.894873
P12081	Histidine--tRNA ligase, cytoplasmic	HARS	1.02455	1.02111	0.875488	0.950906	0.0179698	0.996638	0.854508
P12956	X-ray repair cross-complementing protein 6	XRCC6	1.01928	1.02056	0.894812	0.983566	0.0409021	1.00126	0.877886
P13861	cAMP-dependent protein kinase type II-alpha regulatory subunit	PRKAR2A	1.06462	1.01825	0.843954	0.689402	0.0270763	0.956441	0.792725
P14543	Nidogen-1	NID1	1.05699	1.00925	0.892389	0.624052	0.00902126	0.954838	0.844274
P17858	ATP-dependent 6-phosphofructokinase, liver type	PFKL	1.02853	1.06482	0.903498	0.38455	0.0147454	1.03528	0.878432
P17987	T-complex protein 1 subunit alpha	TCP1	1.04889	0.980228	0.912971	0.16033	0.0136556	0.934537	0.870415
P23396	40S ribosomal protein S3	RPS3	1.02382	1.01523	0.874052	0.87766	0.0404937	0.991602	0.853713
P25705	ATP synthase subunit alpha, mitochondrial	ATP5F1A	1.02562	1.05403	0.884524	0.631478	0.0185473	1.0277	0.862432
P26440	Isovaleryl-CoA dehydrogenase, mitochondrial	IVD	1.03913	1.04946	0.850727	0.888097	0.0261004	1.00994	0.818691
P30837	Aldehyde dehydrogenase X, mitochondrial	ALDH1B1	1.08355	0.933724	0.908811	0.0864992	0.0342176	0.861729	0.838737
P31153	S-adenosylmethionine synthase isoform type-2	MAT2A	1.00373	1.0513	0.919899	0.228878	0.0417279	1.0474	0.916481
P32322	Pyrroline-5-carboxylate reductase 1, mitochondrial	PYCR1	1.06084	1.00569	0.822881	0.458563	0.00457662	0.948008	0.775685
P33121	Long-chain-fatty-acid--CoA ligase 1	ACSL1	0.973889	1.59213	0.450065	0.359375	0.0463289	1.63482	0.462132
P34897	Serine hydroxymethyltransferase, mitochondrial	SHMT2	1.03531	0.999016	0.913969	0.333324	0.00841331	0.964948	0.882801
P36957	Dihydrolipoyllysine-residue succinyltransferase component of 2-oxoglutarate dehydrogenase complex, mitochondrial	DLST	1.03413	1.03182	0.86926	0.963734	0.0120605	0.997768	0.84057
P41091	Eukaryotic translation initiation factor 2 subunit 3	EIF2S3	1.05842	1.01755	0.880096	0.32213	4.93003e-05	0.961386	0.83152
P47895	Aldehyde dehydrogenase family 1 member A3	ALDH1A3	1.05283	1.20543	0.665878	0.434233	0.0430186	1.14495	0.632467
P48556	26S proteasome non-ATPase regulatory subunit 8	PSMD8	1.05781	0.959907	0.913616	0.310613	0.0426583	0.907445	0.863684
P49368	T-complex protein 1 subunit gamma	CCT3	1.03802	0.980033	0.941008	0.1369	0.00533319	0.944134	0.906538
P50991	T-complex protein 1 subunit delta	CCT4	1.03215	1.00067	0.892201	0.574931	0.0292481	0.969508	0.864413
P52758	2-iminobutanoate/2-iminopropanoate deaminase	RIDA	1.12273	1.06305	0.780212	0.585748	0.0271247	0.946846	0.694925
P52948	Nuclear pore complex protein Nup98-Nup96	NUP98	1.02806	1.05699	0.86481	0.601676	0.0115706	1.02814	0.841207
P54577	Tyrosine--tRNA ligase, cytoplasmic	YARS	1.02171	1.00388	0.917912	0.643014	0.0283313	0.982551	0.89841
P54652	Heat shock-related 70 kDa protein 2	HSPA2	1.06144	1.08421	0.769381	0.904873	0.0310631	1.02146	0.724847
P55072	Transitional endoplasmic reticulum ATPase	VCP	1.02395	1.01728	0.913573	0.861961	0.0384162	0.99348	0.892201
P61353	60S ribosomal protein L27	RPL27	1.01211	1.12108	0.789003	0.344755	0.0463276	1.10766	0.779561
P62913	60S ribosomal protein L11	RPL11	1.00759	1.08512	0.859615	0.319399	0.0366626	1.07695	0.853141
P78371	T-complex protein 1 subunit beta	CCT2	1.03168	1.00185	0.913712	0.569372	0.047531	0.971085	0.885656
Q06124	Tyrosine-protein phosphatase non-receptor type 11	PTPN11	1.05054	1.00382	0.89503	0.242743	0.0266024	0.955527	0.851969
Q06265	Exosome complex component RRP45	EXOSC9	1.04577	0.985523	0.909522	0.535796	0.0461614	0.942385	0.869712
Q08209	Serine/threonine-protein phosphatase 2B catalytic subunit alpha isoform	PPP3CA	1.05408	1.14083	0.750814	0.551158	0.0178172	1.0823	0.712295
Q12788	Transducin beta-like protein 3	TBL3	1.0868	1.16495	0.674131	0.595921	0.014157	1.07191	0.620292
Q13546	Receptor-interacting serine/threonine-protein kinase 1	RIPK1	1.08056	1.07224	0.761014	0.931562	0.00428442	0.992307	0.70428
Q14318	Peptidyl-prolyl cis-trans isomerase FKBP8	FKBP8	1.0663	1.13277	0.713249	0.448408	0.0102681	1.06233	0.6689
Q14764	Major vault protein	MVP	1.0151	1.04013	0.900403	0.632539	0.0368652	1.02466	0.887009
Q15029	116 kDa U5 small nuclear ribonucleoprotein component	EFTUD2	1.02931	1.02742	0.933749	0.959872	0.0229387	0.99817	0.907163
Q15075	Early endosome antigen 1	EEA1	1.11404	0.951834	0.861405	0.146376	0.0289143	0.854397	0.773225
Q15811	Intersectin-1	ITSN1	0.927534	0.84027	1.32403	0.668508	0.0212104	0.905918	1.42747
Q562R1	Beta-actin-like protein 2	ACTBL2	1.13959	1.02142	0.719304	0.300095	0.00326052	0.896309	0.631196
Q68EM7	Rho GTPase-activating protein 17	ARHGAP17	0.911209	0.998338	1.13462	0.299593	0.00910005	1.09562	1.24518
Q6UWF9	Protein FAM180A	FAM180A	1.09177	1.11973	0.600561	0.911236	0.0499497	1.02562	0.550082
Q6VY07	Phosphofurin acidic cluster sorting protein 1	PACS1	1.24039	0.998343	0.600915	0.135389	0.00402837	0.80486	0.484455
Q6ZNB7	Alkylglycerol monooxygenase	AGMO	0.68042	1.08762	1.50933	0.235771	0.0116693	1.59846	2.21823
Q7L1Q6	Basic leucine zipper and W2 domain-containing protein 1	BZW1	1.04052	1.03886	0.847283	0.981118	0.0325354	0.998411	0.81429
Q7L5N1	COP9 signalosome complex subunit 6	COPS6	1.04296	1.01951	0.856621	0.680391	0.013613	0.97751	0.821335
